# Supplementary material for: Phenome-wide Mendelian randomization study evaluating the association of circulating vitamin D with complex diseases
Source: Front Nutr. 2023 Mar 29;10:1108477. doi: 10.3389/fnut.2023.1108477 (PMC10095159; doi:10.3389/fnut.2023.1108477)
Supplement: Supplementary Table 1 — Characterics of 138 conditionally independent SNPs that reach genome-wide significance in the UKBB GWAS for 25OHD. [file Data_Sheet_1.xlsx]

## Sheet: Supplementary Tables
Supplementary Tables
Table S1 Characterics of 138 conditionally independent SNPs that reach genome-wide significance in the UKBB GWAS for 25OHD
Table S2. The effect estimates of the instrumental variables for 25(OH)D (exposure) and clinical diseases
Table S3. The effect estimates of the instrumental variables for clinical diseases (exposure) and 25(OH)D
Table S4 The effect estimates of the instrumental variables for 25(OH)D (exposure) and clinical traits
Table S5 Association of vitamin D with clinical diseases using other mendelian randomization studies in addition to inverse variance weighting
Table S6 Association of vitamin D with clinical traits using other mendelian randomization studies in addition to inverse variance weighting
Table S7 The International Classification of Diseases (ICD) codes for included clinical diseases

## Sheet: Table S1
Table S1 Characterics of 138 conditionally independent SNPs that reach genome-wide significance in the UKBB GWAS for 25OHD
SNPs	CHR	BP	EA	NEA	EAF	Effect	SE	VAR	T.VAR	T.DIST	T.GENE	STATUS	A.GENE	Gene ID	Gene annotation
rs538325438	11	13414030	C	A	0.999097	-0.450986	0.0382644	0.000575586	rs10741657	1500848	CYP2R1	KNOWN	CYP2R1	120227	cytochrome P450 family 2 subfamily R member 1(CYP2R1)
rs373514022	11	13955649	C	T	0.999216	0.212796	0.0293493	0.000159654	rs10741657	959229	CYP2R1	KNOWN	CYP2R1	120227	cytochrome P450 family 2 subfamily R member 1(CYP2R1)
rs571618690	11	13996822	A	C	0.999438	0.228049	0.0321941	0.000144895	rs10741657	918056	CYP2R1	KNOWN	CYP2R1	120227	cytochrome P450 family 2 subfamily R member 1(CYP2R1)
rs191379475	11	14075712	G	A	0.998071	-0.0875696	0.012919	0.0001679	rs10741657	839166	CYP2R1	KNOWN	CYP2R1	120227	cytochrome P450 family 2 subfamily R member 1(CYP2R1)
rs561089663	11	14100539	G	C	0.999308	0.203854	0.0309193	0.000124565	rs10741657	814339	CYP2R1	KNOWN	CYP2R1	120227	cytochrome P450 family 2 subfamily R member 1(CYP2R1)
rs10832218	11	14181174	C	T	0.108746	-0.0184766	0.00293489	0.000108314	rs10741657	733704	CYP2R1	KNOWN	CYP2R1	120227	cytochrome P450 family 2 subfamily R member 1(CYP2R1)
rs117206369	11	14335876	T	C	0.999245	0.232671	0.0326886	0.000177922	rs10741657	579002	CYP2R1	KNOWN	CYP2R1	120227	cytochrome P450 family 2 subfamily R member 1(CYP2R1)
rs567876843	11	14414139	G	T	0.998366	0.53757	0.0234601	0.00271339	rs10741657	500739	CYP2R1	KNOWN	CYP2R1	120227	cytochrome P450 family 2 subfamily R member 1(CYP2R1)
rs148514005	11	14464878	T	C	0.00292629	-0.143934	0.0183888	0.000226675	rs10741657	450000	CYP2R1	KNOWN	CYP2R1	120227	cytochrome P450 family 2 subfamily R member 1(CYP2R1)
rs571484036	11	14512559	A	G	0.998788	-0.246033	0.0267291	0.000202443	rs10741657	402319	CYP2R1	KNOWN	CYP2R1	120227	cytochrome P450 family 2 subfamily R member 1(CYP2R1)
rs577185477	11	14612563	C	T	0.00730577	-0.152923	0.0120593	0.000676971	rs10741657	302315	CYP2R1	KNOWN	CYP2R1	120227	cytochrome P450 family 2 subfamily R member 1(CYP2R1)
rs554808052	11	14636390	C	A	0.998988	0.197648	0.0275919	0.000131426	rs10741657	278488	CYP2R1	KNOWN	CYP2R1	120227	cytochrome P450 family 2 subfamily R member 1(CYP2R1)
rs10832289	11	14669496	T	A	0.409491	-0.0860745	0.00208323	0.00358485	rs10741657	245382	CYP2R1	KNOWN	CYP2R1	120227	cytochrome P450 family 2 subfamily R member 1(CYP2R1)
rs187443664	11	14768892	T	G	0.997829	-0.0789835	0.0130724	0.00013976	rs10741657	145986	CYP2R1	KNOWN	CYP2R1	120227	cytochrome P450 family 2 subfamily R member 1(CYP2R1)
rs188480917	11	14785870	G	C	0.00918464	-0.166552	0.0130653	0.000592921	rs10741657	129008	CYP2R1	KNOWN	CYP2R1	120227	cytochrome P450 family 2 subfamily R member 1(CYP2R1)
rs534042887	11	14818258	G	T	0.998321	0.191512	0.0212731	0.000226764	rs10741657	96620	CYP2R1	KNOWN	CYP2R1	120227	cytochrome P450 family 2 subfamily R member 1(CYP2R1)
rs532836473	11	14822853	G	A	0.999387	0.266804	0.0317918	0.000223878	rs10741657	92025	CYP2R1	KNOWN	CYP2R1	120227	cytochrome P450 family 2 subfamily R member 1(CYP2R1)
rs201501563	11	14882470	T	C	0.0650394	-0.0349235	0.0039868	0.000261651	rs10741657	32408	CYP2R1	KNOWN	CYP2R1	120227	cytochrome P450 family 2 subfamily R member 1(CYP2R1)
rs117913124	11	14900931	A	G	0.0264023	-0.206338	0.00937942	0.00228393	rs10741657	13947	CYP2R1	KNOWN	CYP2R1	120227	cytochrome P450 family 2 subfamily R member 1(CYP2R1)
rs117576073	11	14912573	T	G	0.0125	-0.166344	0.00886348	0.000676905	rs10741657	2305	CYP2R1	KNOWN	CYP2R1	120227	cytochrome P450 family 2 subfamily R member 1(CYP2R1)
rs150585703	11	14951216	G	C	0.998015	0.243041	0.0223543	0.000464332	rs10741657	36338	CYP2R1	KNOWN	CYP2R1	120227	cytochrome P450 family 2 subfamily R member 1(CYP2R1)
rs61937878	12	96371731	T	C	0.00677	0.104375	0.0124662	0.00013894	rs10745742	13202	AMDHD1	KNOWN	HAL	3034	histidine ammonia-lyase(HAL)
rs10859995	12	96375682	C	T	0.58825	-0.0411764	0.00203262	0.000825322	rs10745742	17153	AMDHD1	KNOWN	HAL	3034	histidine ammonia-lyase(HAL)
rs12803256	11	71132868	G	A	0.778028	0.0867563	0.00290845	0.00266093	rs12785878	34581	NADSYN/DHCR7	KNOWN	FLJ42102	399923	uncharacterized LOC399923(FLJ42102)
rs536006581	11	71135151	G	G	0.00419923	-0.106852	0.0142164	0.000195677	rs12785878	32298	NADSYN/DHCR7	KNOWN	FLJ42102	399923	uncharacterized LOC399923(FLJ42102)
rs574615332	11	71144427	A	C	0.999232	-0.205724	0.026352	0.000230449	rs12785878	23022	NADSYN/DHCR7	KNOWN	FLJ42102	399923	uncharacterized LOC399923(FLJ42102)
rs549940584	11	71222408	T	C	0.00822213	0.146919	0.0103847	0.000568	rs12785878	54959	NADSYN/DHCR7	KNOWN	FLJ42102	399923	uncharacterized LOC399923(FLJ42102)
rs200454003	11	71228990	T	C	0.24885	-0.0294305	0.00311535	0.000337074	rs12785878	61541	NADSYN/DHCR7	KNOWN	FLJ42102	399923	uncharacterized LOC399923(FLJ42102)
rs6123359	20	52714706	G	A	0.102216	0.024207	0.00323663	0.000110312	rs17216707	17656	CYP24A1	KNOWN	RP13-379L11.3	399923	uncharacterized LOC399923(FLJ42102)
rs6127099	20	52731402	T	A	0.270274	-0.0273606	0.00230945	0.000301199	rs17216707	960	CYP24A1	KNOWN	RP13-379L11.3	399923	uncharacterized LOC399923(FLJ42102)
rs2585442	20	52737123	G	C	0.241415	0.0234932	0.00237184	0.00020492	rs17216707	4761	CYP24A1	KNOWN	RP13-379L11.3	399923	uncharacterized LOC399923(FLJ42102)
rs2762942	20	52788925	A	G	0.94535	0.0434452	0.00434894	0.000205972	rs17216707	56563	CYP24A1	KNOWN	RP13-379L11.3	399923	uncharacterized LOC399923(FLJ42102)
rs529640451	4	72177044	C	G	0.999495	0.174348	0.0274695	0.000152332	rs2282679	431339	GC	KNOWN	GC	2638	GC, vitamin D binding protein(GC)
rs528776789	4	72486140	A	G	0.998029	0.121529	0.0153524	0.000202293	rs2282679	122243	GC	KNOWN	GC	2638	GC, vitamin D binding protein(GC)
rs113938679	4	72488025	A	G	0.0029517	-0.0986755	0.0147459	0.000113697	rs2282679	120358	GC	KNOWN	GC	2638	GC, vitamin D binding protein(GC)
rs564377207	4	72488525	G	C	0.999143	-0.159091	0.0208326	0.000224708	rs2282679	119858	GC	KNOWN	GC	2638	GC, vitamin D binding protein(GC)
rs186897112	4	72528565	G	A	0.999707	0.200994	0.0341115	0.000159742	rs2282679	79818	GC	KNOWN	GC	2638	GC, vitamin D binding protein(GC)
rs557657187	4	72539857	G	A	0.999669	0.287169	0.0452413	0.000174643	rs2282679	68526	GC	KNOWN	GC	2638	GC, vitamin D binding protein(GC)
rs145432346	4	72575017	C	T	0.873244	0.0346283	0.00319497	0.000344883	rs2282679	33366	GC	KNOWN	GC	2638	GC, vitamin D binding protein(GC)
rs705117	4	72608115	T	C	0.851596	0.0313175	0.00287251	0.000250851	rs2282679	268	GC	KNOWN	GC	2638	GC, vitamin D binding protein(GC)
rs11723621	4	72615362	G	A	0.294386	-0.15629	0.0025387	0.0100818	rs2282679	6979	GC	KNOWN	GC	2638	GC, vitamin D binding protein(GC)
rs560384646	4	72616618	C	A	0.0101322	-0.0888054	0.00874703	0.000366984	rs2282679	8235	GC	KNOWN	GC	2638	GC, vitamin D binding protein(GC)
rs200641845	4	72620895	T	A	0.549736	0.0165041	0.00239214	0.00013508	rs2282679	12512	GC	KNOWN	GC	2638	GC, vitamin D binding protein(GC)
rs565277381	4	72625772	T	G	0.999719	0.279007	0.0472596	0.000159418	rs2282679	17389	GC	KNOWN	GC	2638	GC, vitamin D binding protein(GC)
rs3775150	4	72640750	C	T	0.217849	-0.0709231	0.00319479	0.00194625	rs2282679	32367	GC	KNOWN	GC	2638	GC, vitamin D binding protein(GC)
rs222026	4	72643760	T	A	0.881503	-0.0513026	0.00384113	0.000592323	rs2282679	35377	GC	KNOWN	GC	2638	GC, vitamin D binding protein(GC)
rs190688847	4	72705716	C	T	0.999565	0.253715	0.0329069	0.000277996	rs2282679	97333	GC	KNOWN	GC	2638	GC, vitamin D binding protein(GC)
rs184291421	4	72752846	C	T	0.997448	0.0899562	0.0153876	9.40439e-05	rs2282679	144463	GC	KNOWN	GC	2638	GC, vitamin D binding protein(GC)
rs188838036	4	72783385	A	G	0.998342	0.11775	0.0177336	0.000125076	rs2282679	175002	GC	KNOWN	GC	2638	GC, vitamin D binding protein(GC)
rs186881826	4	72785743	A	T	0.189926	0.0200551	0.00251238	0.000139412	rs2282679	177360	GC	KNOWN	GC	2638	GC, vitamin D binding protein(GC)
rs186441690	4	72820969	G	A	0.999572	-0.233961	0.0305247	0.000306871	rs2282679	212586	GC	KNOWN	GC	2638	GC, vitamin D binding protein(GC)
rs546541682	4	72864566	T	G	0.998842	-0.112524	0.017926	0.000144647	rs2282679	256183	GC	KNOWN	GC	2638	GC, vitamin D binding protein(GC)
rs143106299	4	72920085	T	A	0.00163144	-0.0901206	0.0153782	9.28146e-05	rs2282679	311702	GC	KNOWN	GC	2638	GC, vitamin D binding protein(GC)
rs192785674	4	73505826	A	G	0.999664	0.180705	0.0259744	0.000222073	rs2282679	897443	GC	KNOWN	GC	2638	GC, vitamin D binding protein(GC)
rs8018720	14	39556185	C	G	0.82431	-0.031951	0.0025464	0.000301053	rs8018720	0	SEC23A	KNOWN	SEC23A	10484	Sec23 homolog A, coat complex II component(SEC23A)
rs6698680	1	2329661	G	A	0.464629	-0.0119859	0.00194708	7.14626e-05				NOVEL	RER1	11079	retention in endoplasmic reticulum sorting receptor 1(RER1)
rs3750296	1	17559656	C	G	0.340053	-0.0207464	0.00204228	0.00019356				NOVEL	PADI1	29943	peptidyl arginine deiminase 1(PADI1)
rs7519574	1	34726552	A	G	0.179765	0.0167462	0.0025362	8.33909e-05				NOVEL	RP4-657M3.2
rs56044892	1	41830086	T	C	0.204043	0.0153531	0.00244011	7.84023e-05				NOVEL	FOXO6	100132074	forkhead box O6(FOXO6)
rs2934744	1	63048045	A	C	0.642537	-0.0223994	0.00211926	0.00023019				NOVEL	DOCK7	85440	dedicator of cytokinesis 7(DOCK7)
rs7528419	1	109817192	G	A	0.22423	0.019031	0.00232115	0.000126293				NOVEL	CELSR2	1952	cadherin EGF LAG seven-pass G-type receptor 2(CELSR2)
rs3768013	1	150815411	A	G	0.366208	-0.0118746	0.00201595	6.5708e-05				NOVEL	ARNT	405	aryl hydrocarbon receptor nuclear translocator(ARNT)
rs115045402	1	152029548	A	G	0.0133006	0.0699745	0.00774111	0.000251094				NOVEL	FLG	2312	filaggrin(FLG)
rs12123821	1	152179152	T	C	0.04876	0.0525854	0.00513409	0.000252369				NOVEL	FLG	2312	filaggrin(FLG)
rs201561609	1	152187902	T	C	0.996423	-0.0972945	0.0120457	0.00024401				NOVEL	FLG	2312	filaggrin(FLG)
rs185433896	1	152249021	A	C	0.998993	-0.209086	0.0191081	0.000594302				NOVEL	FLG	2312	filaggrin(FLG)
rs189918701	1	152254152	G	A	0.999325	-0.183283	0.029165	0.00017944				NOVEL	FLG	2312	filaggrin(FLG)
rs375984409	1	152255772	G	A	0.998665	-0.186481	0.017852	0.00055941				NOVEL	FLG	2312	filaggrin(FLG)
rs144613541	1	152270875	G	A	0.29092	0.0160864	0.00227444	0.000106776				NOVEL	FLG	2312	filaggrin(FLG)
rs150597413	1	152277622	T	G	0.00394	0.113471	0.0160518	0.000102644				NOVEL	FLG	2312	filaggrin(FLG)
rs138726443	1	152280023	A	G	0.00483	0.123597	0.014475	0.000146553				NOVEL	FLG	2312	filaggrin(FLG)
rs61816761	1	152285861	A	G	0.0162763	0.110226	0.00712439	0.00054826				NOVEL	FLG	2312	filaggrin(FLG)
rs576242124	1	152390763	A	G	0.00289389	0.0921237	0.0145733	0.000189916				NOVEL	FLG	2312	filaggrin(FLG)
rs184958517	1	153111312	T	A	0.998977	-0.10537	0.0173332	0.00015295				NOVEL	FLG	2312	filaggrin(FLG)
rs558560635	1	153147997	G	A	0.999515	-0.243344	0.0336065	0.000267053				NOVEL	FLG	2312	filaggrin(FLG)
rs11264360	1	155284586	A	T	0.24051	0.0183216	0.00228636	0.00012347				NOVEL	FDPS	2224	farnesyl diphosphate synthase(FDPS)
rs867772	1	220972343	G	A	0.683801	-0.0138687	0.0020911	8.34551e-05				NOVEL	MARC_1	2224	farnesyl diphosphate synthase(FDPS)
rs10127775	1	230295789	T	A	0.60912	0.0118338	0.00199707	6.69525e-05				NOVEL
rs12997242	2	21381177	A	G	0.440804	-0.0124997	0.00197208	7.69079e-05				NOVEL	TDRD15	100129278	tudor domain containing 15(TDRD15)
rs11127048	2	27752463	A	G	0.619983	0.0180979	0.00203817	0.000154866				NOVEL	GCKR	2646	glucokinase regulator(GCKR)
rs6724965	2	101440151	G	A	0.17274	-0.0165267	0.0025731	7.76561e-05				NOVEL	NPAS2	4862	neuronal PAS domain protein 2(NPAS2)
rs7569755	2	118648261	A	G	0.290769	0.0139112	0.00214209	8.00759e-05				NOVEL	HTR5BP	645694	5-hydroxytryptamine receptor 5B, pseudogene(HTR5BP)
rs1047891	2	211540507	A	C	0.31521	-0.014168	0.00208809	8.68404e-05				NOVEL	CPS1	1373	carbamoyl-phosphate synthase 1(CPS1)
rs2011425	2	234627608	G	T	0.0763193	-0.046356	0.00361059	0.000314111				NOVEL	UGT1A4	54657	UDP glucuronosyltransferase family 1 member A4(UGT1A4)
rs7650253	3	49431160	A	T	0.694941	0.014562	0.00228211	9.07667e-05				NOVEL	RHOA	387	ras homolog family member A(RHOA)
rs1972994	3	85631142	T	A	0.650089	-0.017509	0.00203615	0.00014003				NOVEL	CADM2	253559	cell adhesion molecule 2(CADM2)
rs6438900	3	125148287	G	C	0.254859	0.0135178	0.00222111	7.04385e-05				NOVEL	MRPL3	11222	mitochondrial ribosomal protein L3(MRPL3)
rs6773343	3	141825598	T	C	0.722238	0.0126122	0.0021711	6.41036e-05				NOVEL	TFDP2	7029	transcription factor Dp-2(TFDP2)
rs78649910	4	3482213	A	T	0.105647	-0.0184543	0.00312216	6.6684e-05				NOVEL	DOK7	285489	docking protein 7(DOK7)
rs7699711	4	69947596	T	G	0.452651	-0.0295796	0.00198866	0.000433909				NOVEL	UGT2B7	7364	UDP glucuronosyltransferase family 2 member B7(UGT2B7)
rs58073039	4	88287363	G	A	0.29975	-0.0133055	0.00210962	7.41232e-05				NOVEL	HSD17B11	51170	hydroxysteroid 17-beta dehydrogenase 11(HSD17B11)
rs28364331	4	100201295	G	A	0.0181558	0.0625998	0.00718779	0.000144914				NOVEL	ADH1A	124	alcohol dehydrogenase 1A (class I), alpha polypeptide(ADH1A)
rs1229984	4	100239319	C	T	0.97732	-0.0474725	0.0064827	0.000117988				NOVEL	ADH1A	124	alcohol dehydrogenase 1A (class I), alpha polypeptide(ADH1A)
rs7718395	5	118652574	G	C	0.319307	0.012632	0.00209607	6.93888e-05				NOVEL	TNFAIP8	25816	TNF alpha induced protein 8(TNFAIP8)
rs3822868	6	131934986	G	A	0.836865	0.021918	0.00274519	0.000132355				NOVEL	MED23	9439	mediator complex subunit 23(MED23)
rs111529171	7	21571932	C	G	0.215851	-0.015488	0.0023691	8.13462e-05				NOVEL	DNAH11	8701	dynein axonemal heavy chain 11(DNAH11)
rs1011468	7	104613791	A	G	0.474055	-0.0137886	0.00194617	9.48391e-05				NOVEL	LINC01004	100216546	long intergenic non-protein coding RNA 1004(LINC01004)
rs1858889	7	107117447	C	A	0.49981	0.0129058	0.00194211	8.32796e-05				NOVEL	COG5	10466	component of oligomeric golgi complex 5(COG5)
rs804280	8	11612698	A	C	0.58409	0.0163968	0.00204242	0.000130816				NOVEL	GATA4	2626	GATA binding protein 4(GATA4)
rs34726834	8	25889606	T	C	0.250718	0.0140616	0.00223925	7.48578e-05				NOVEL	EBF2	64641	early B-cell factor 2(EBF2)
rs7828742	8	116960729	G	A	0.597916	-0.0243955	0.0020299	0.000286405				NOVEL	LINC00536	100859921	long intergenic non-protein coding RNA 536(LINC00536)
rs10818769	9	125719923	G	C	0.861953	-0.0170264	0.00287012	7.10687e-05				NOVEL	DNAH11	8701	dynein axonemal heavy chain 11(DNAH11)
rs532436	9	136149830	A	G	0.18577	-0.0150981	0.0025151	6.85632e-05				NOVEL	ABO	28	ABO blood group (transferase A, alpha 1-3-N-acetylgalactosaminyltransferase; transferase B, alpha 1-3-galactosyltransferase)(ABO)
rs10887718	10	82042624	T	C	0.527613	-0.0125365	0.0019461	7.83466e-05				NOVEL	MAT1A	4143	methionine adenosyltransferase 1A(MAT1A)
rs574992951	11	16580958	C	T	0.997734	0.0888414	0.0147454	0.000133223				NOVEL	PLEKHA7	144100	pleckstrin homology domain containing A7(PLEKHA7)
rs567415847	11	16854631	G	A	0.999688	0.301552	0.0366425	0.000367898				NOVEL	PLEKHA7	144100	pleckstrin homology domain containing A7(PLEKHA7)
rs523583	11	66070146	C	A	0.466979	0.0134814	0.00196347	9.05297e-05				NOVEL	TMEM151A	256472	transmembrane protein 151A(TMEM151A)
rs10793129	11	75459865	A	G	0.0858878	0.0251555	0.00346876	0.000103733				NOVEL	RP11-21L23.4
rs1149605	11	76485216	C	T	0.174202	0.0203039	0.00257767	0.000117125				NOVEL	RP11-21L23.4
rs964184	11	116648917	C	G	0.86834	0.0395885	0.00285868	0.000369349				NOVEL	ZPR1	8882	ZPR1 zinc finger(ZPR1)
rs2847500	11	120114421	A	G	0.12185	-0.0207607	0.00294927	9.38887e-05				NOVEL	ZPR1	8882	ZPR1 zinc finger(ZPR1)
rs12317268	12	21352541	G	A	0.149049	-0.0185268	0.00271712	8.82886e-05				NOVEL	SLCO1B1	10599	solute carrier organic anion transporter family member 1B1(SLCO1B1)
rs9668081	12	38602911	T	C	0.470367	0.011599	0.00198807	6.70355e-05				NOVEL	FAM166AP9
rs261291	15	58680178	C	T	0.356499	-0.0228667	0.00203359	0.000239707				NOVEL	LIPC	3990	lipase C, hepatic type(LIPC)
rs1800588	15	58723675	T	C	0.21391	-0.0301723	0.00236671	0.00030689				NOVEL	LIPC	3990	lipase C, hepatic type(LIPC)
rs17765311	15	63789952	C	A	0.34376	-0.0151872	0.00204716	0.000104187				NOVEL	AC007950.2
rs62007299	15	77711719	A	G	0.711739	-0.014225	0.00214514	8.34337e-05				NOVEL	PEAK1	79834	pseudopodium enriched atypical kinase 1(PEAK1)
rs8063706	16	11909552	T	A	0.269389	0.0129105	0.00219809	6.61367e-05				NOVEL	BCAR4	400500	breast cancer anti-estrogen resistance 4 (non-protein coding)(BCAR4)
rs77924615	16	20392332	A	G	0.194151	-0.0156263	0.00246422	7.7483e-05				NOVEL	PDILT	204474	protein disulfide isomerase like, testis expressed(PDILT)
rs71383766	16	30930233	T	C	0.431399	0.0124117	0.00206518	7.50322e-05				NOVEL	FBXL19	54620	F-box and leucine rich repeat protein 19(FBXL19)
rs1800775	16	56995236	A	C	0.48842	-0.016619	0.00195014	0.000137992				NOVEL	CETP	1071	cholesteryl ester transfer protein(CETP)
rs2909218	17	66464546	T	C	0.798534	0.016894	0.00241812	9.37854e-05				NOVEL	RP11-120M18.2
rs8091117	18	28919794	A	C	0.06438	-0.024124	0.00394315	7.1139e-05				NOVEL	DSG1	1828	desmoglein 1(DSG1)
rs2037511	18	61366207	A	G	0.168217	0.0160703	0.00261811	7.12973e-05				NOVEL	SERPINB11	89778	serpin family B member 11 (gene/pseudogene)(SERPINB11)
rs57631352	19	4338173	G	A	0.29698	-0.0128644	0.00212819	6.91411e-05				NOVEL	STAP2	55620	signal transducing adaptor family member 2(STAP2)
rs73015021	19	11192915	G	A	0.118243	0.0223896	0.0029845	0.000106658				NOVEL	LDLR	3949	low density lipoprotein receptor(LDLR)
rs10500209	19	11979164	C	T	0.28373	-0.0129055	0.00216999	6.74643e-05				NOVEL	LDLR	3949	low density lipoprotein receptor(LDLR)
rs58542926	19	19379549	T	C	0.07683	0.0329874	0.00367204	0.000152549				NOVEL	TM6SF2	53345	transmembrane 6 superfamily member 2(TM6SF2)
rs3814995	19	36342212	T	C	0.31263	-0.0150181	0.00210922	9.68691e-05				NOVEL	NPHS1	4868	NPHS1, nephrin(NPHS1)
rs1065853	19	45413233	T	G	0.0807802	0.0280436	0.00367263	0.00011851				NOVEL	APOC1	341	apolipoprotein C1(APOC1)
rs157595	19	45425460	G	A	0.622459	-0.0160963	0.00205118	0.000122796				NOVEL	APOC1	341	apolipoprotein C1(APOC1)
rs112285002	19	48374320	T	C	0.162111	0.0561498	0.00278255	0.000845452				NOVEL	SULT2A1	6822	sulfotransferase family 2A member 1(SULT2A1)
rs62130059	19	48461240	C	A	0.322406	-0.0162452	0.00232218	0.000117727				NOVEL	SULT2A1	6822	sulfotransferase family 2A member 1(SULT2A1)
rs10426	19	51517798	A	G	0.2134	0.0253957	0.00238265	0.000216499				NOVEL	KLK10	5655	kallikrein related peptidase 10(KLK10)
rs8103262	19	53065814	C	T	0.30403	0.0130466	0.00211431	7.21627e-05				NOVEL	ZNF808	388558	zinc finger protein 808(ZNF808)
rs2229742	21	16339172	C	G	0.10473	-0.025738	0.0031902	0.000123383				NOVEL	NRIP1	8204	nuclear receptor interacting protein 1(NRIP1)
rs2074735	22	31535872	C	G	0.06462	0.02721	0.00396919	8.89583e-05				NOVEL	PLA2G3	50487	phospholipase A2 group III(PLA2G3)
rs960596	22	41393520	T	C	0.339652	0.0123864	0.00207608	6.88157e-05				NOVEL	SCUBE1	80274	signal peptide, CUB domain and EGF like domain containing 1(SCUBE1)
UKBB	UK Biobank
GWAS	Genome-wide association analysis
25OHD	serum 25-hydroxyvitamin D
SNPs	Reference SNP cluster ID
CHR	Chromosome
BP	Base pair position of the variant according to human reference sequence (GRCh37), Hg19
EA	Effect allele
NEA	Non-effect allele
EAF	Effect allele frequency
Effect	Per allele effect in standard deviations of standardized log-transformed 25OHD
SE	Standard error of the β
VAR	Proportion of variance explained by the associated variant
T.VAR	Closest published 25OHD associated variant
T.DIST	Distance between conditionally independent 25OHD associated variant and closest published 25OHD associated variant
T.GENE	Closest gene to published 25OHD associated variant
STATUS	Status of locus: novel - published 25OHD variant is not within 1mb of any conditionally associated variant
A.GENE	The name of the gene situated closest to variant that has smallest P-value of all conditionally independent variants present in the same locus
Gene ID	The gene number in National Center of Biotechnology Information
Gene annotation	Functional annotation of the conditionally independent variant

## Sheet: Table S2
Table S2. The effect estimates of the instrumental variables for 25(OH)D (exposure) and clinical diseases
Clinical disease	SNP	CHR	BP	EA	EAF	Summary Statistics from SNP-25(OH)D Associations			Summary Statistic for SNP-Clinical diseases Associations
						Beta	se	p-value	Beta	se	p-value
Chronic kidney disease	rs61937878	12	96371731	C	0.99323	-0.104375	0.0124662	5.63e-17	-0.1636	0.1079	0.1294
Chronic kidney disease	rs112285002	19	48374320	C	0.837889	-0.0561498	0.00278255	1.49e-90	-0.0137	0.0155	0.3759
Chronic kidney disease	rs12123821	1	152179152	C	0.95124	-0.0525854	0.00513409	1.28e-24	0.0405	0.0276	0.1413
Chronic kidney disease	rs58542926	19	19379549	C	0.92317	-0.0329874	0.00367204	2.63e-19	-0.0193	0.015	0.1997
Chronic kidney disease	rs705117	4	72608115	C	0.148404	-0.0313175	0.00287251	1.12e-27	0.0039	0.0102	0.6976
Chronic kidney disease	rs2909218	17	66464546	C	0.201466	-0.016894	0.00241812	2.82e-12	-0.0049	0.0091	0.5912
Chronic kidney disease	rs804280	8	11612698	C	0.41591	-0.0163968	0.00204242	9.9e-16	0.0146	0.009	0.1067
Chronic kidney disease	rs56044892	1	41830086	C	0.795957	-0.0153531	0.00244011	3.13e-10	0.0056	0.01	0.5733
Chronic kidney disease	rs34726834	8	25889606	C	0.749282	-0.0140616	0.00223925	3.39e-10	-0.004	0.0086	0.6427
Chronic kidney disease	rs71383766	16	30930233	C	0.568601	-0.0124117	0.00206518	1.86e-09	-0.0135	0.0107	0.2057
Chronic kidney disease	rs9668081	12	38602911	C	0.529633	-0.011599	0.00198807	5.4e-09	-0.0019	0.0088	0.8302
Chronic kidney disease	rs10500209	19	11979164	C	0.28373	-0.0129055	0.00216999	2.73e-09	-0.0129	0.01	0.1995
Chronic kidney disease	rs17765311	15	63789952	C	0.34376	-0.0151872	0.00204716	1.18e-13	0.0087	0.0099	0.3817
Chronic kidney disease	rs62130059	19	48461240	C	0.322406	-0.0162452	0.00232218	2.64e-12	-0.0015	0.0122	0.9003
Chronic kidney disease	rs10832218	11	14181174	C	0.108746	-0.0184766	0.00293489	3.06e-10	-0.001	0.0089	0.9139
Chronic kidney disease	rs261291	15	58680178	C	0.356499	-0.0228667	0.00203359	2.46e-29	0.0077	0.008	0.3357
Chronic kidney disease	rs10859995	12	96375682	C	0.58825	-0.0411764	0.00203262	3.03e-91	-0.0047	0.0081	0.5632
Chronic kidney disease	rs577185477	11	14612563	C	0.00730577	-0.152923	0.0120593	7.55e-37	0.022	0.058	0.7046
Chronic kidney disease	rs61816761	1	152285861	G	0.983724	-0.110226	0.00712439	5.39e-54	-0.066	0.0448	0.1405
Chronic kidney disease	rs115045402	1	152029548	G	0.986699	-0.0699745	0.00774111	1.58e-19	0.0718	0.0421	0.08791
Chronic kidney disease	rs2762942	20	52788925	G	0.05465	-0.0434452	0.00434894	1.69e-23	-0.0516	0.0212	0.0149
Chronic kidney disease	rs964184	11	116648917	G	0.13166	-0.0395885	0.00285868	1.3e-43	0.0105	0.0103	0.31
Chronic kidney disease	rs10426	19	51517798	G	0.7866	-0.0253957	0.00238265	1.59e-26	0.0042	0.0106	0.694
Chronic kidney disease	rs10793129	11	75459865	G	0.914112	-0.0251555	0.00346876	4.11e-13	-0.0027	0.0128	0.8317
Chronic kidney disease	rs7519574	1	34726552	G	0.820235	-0.0167462	0.0025362	4.03e-11	0.0028	0.0118	0.8146
Chronic kidney disease	rs2037511	18	61366207	G	0.831783	-0.0160703	0.00261811	8.35e-10	0.0145	0.0104	0.1618
Chronic kidney disease	rs7569755	2	118648261	G	0.709231	-0.0139112	0.00214209	8.35e-11	0.0207	0.0092	0.02463
Chronic kidney disease	rs57631352	19	4338173	G	0.29698	-0.0128644	0.00212819	1.5e-09	-0.0089	0.0084	0.289
Chronic kidney disease	rs58073039	4	88287363	G	0.29975	-0.0133055	0.00210962	2.84e-10	0.0145	0.0085	0.08869
Chronic kidney disease	rs867772	1	220972343	G	0.683801	-0.0138687	0.0020911	3.31e-11	0.0139	0.009	0.1218
Chronic kidney disease	rs157595	19	45425460	G	0.622459	-0.0160963	0.00205118	4.25e-15	-0.0095	0.0091	0.293
Chronic kidney disease	rs6724965	2	101440151	G	0.17274	-0.0165267	0.0025731	1.34e-10	-0.0068	0.0095	0.4717
Chronic kidney disease	rs10818769	9	125719923	G	0.861953	-0.0170264	0.00287012	2.99e-09	0.0035	0.0109	0.7453
Chronic kidney disease	rs12317268	12	21352541	G	0.149049	-0.0185268	0.00271712	9.2e-12	0.0037	0.0096	0.6965
Chronic kidney disease	rs7828742	8	116960729	G	0.597916	-0.0243955	0.0020299	2.85e-33	0.0061	0.008	0.441
Chronic kidney disease	rs2011425	2	234627608	G	0.0763193	-0.046356	0.00361059	9.93e-38	0.011	0.0133	0.4058
Chronic kidney disease	rs11723621	4	72615362	G	0.294386	-0.15629	0.0025387	0	-0.0107	0.0087	0.2172
Chronic kidney disease	rs188480917	11	14785870	G	0.00918464	-0.166552	0.0130653	3.21e-37	0.038	0.0535	0.4777
Chronic kidney disease	rs186881826	4	72785743	T	0.810074	-0.0200551	0.00251238	1.43e-15	0.0127	0.0123	0.3031
Chronic kidney disease	rs11264360	1	155284586	T	0.75949	-0.0183216	0.00228636	1.12e-15	-0.0119	0.0097	0.2228
Chronic kidney disease	rs1972994	3	85631142	T	0.650089	-0.017509	0.00203615	8.04e-18	-0.0032	0.009	0.7221
Chronic kidney disease	rs222026	4	72643760	T	0.881503	-0.0513026	0.00384113	1.09e-40	-0.0171	0.011	0.1209
Chronic kidney disease	rs143106299	4	72920085	T	0.00163144	-0.0901206	0.0153782	4.62e-09	0.0859	0.0754	0.2543
Chronic kidney disease	rs12803256	11	71132868	A	0.221972	-0.0867563	0.00290845	1.64e-195	-0.0049	0.0088	0.5762
Chronic kidney disease	rs28364331	4	100201295	A	0.981844	-0.0625998	0.00718779	3.06e-18	0.0535	0.0414	0.197
Chronic kidney disease	rs73015021	19	11192915	A	0.881757	-0.0223896	0.0029845	6.29e-14	-0.0102	0.0144	0.4762
Chronic kidney disease	rs144613541	1	152270875	A	0.70908	-0.0160864	0.00227444	1.52e-12	0.0236	0.0139	0.08975
Chronic kidney disease	rs523583	11	66070146	A	0.533021	-0.0134814	0.00196347	6.6e-12	0.0111	0.0082	0.1741
Chronic kidney disease	rs8063706	16	11909552	A	0.730611	-0.0129105	0.00219809	4.27e-09	-0.0047	0.0093	0.615
Chronic kidney disease	rs1858889	7	107117447	A	0.50019	-0.0129058	0.00194211	3.03e-11	0.007	0.0081	0.3824
Chronic kidney disease	rs10127775	1	230295789	A	0.39088	-0.0118338	0.00199707	3.11e-09	-0.0003	0.0088	0.9726
Chronic kidney disease	rs3768013	1	150815411	A	0.366208	-0.0118746	0.00201595	3.86e-09	0.0054	0.0079	0.4929
Chronic kidney disease	rs12997242	2	21381177	A	0.440804	-0.0124997	0.00197208	2.32e-10	0.0097	0.0081	0.2302
Chronic kidney disease	rs1011468	7	104613791	A	0.474055	-0.0137886	0.00194617	1.39e-12	-0.0197	0.009	0.02854
Chronic kidney disease	rs62007299	15	77711719	A	0.711739	-0.014225	0.00214514	3.33e-11	0.0156	0.0083	0.05871
Chronic kidney disease	rs532436	9	136149830	A	0.18577	-0.0150981	0.0025151	1.94e-09	-0.0172	0.0098	0.07998
Chronic kidney disease	rs78649910	4	3482213	A	0.105647	-0.0184543	0.00312216	3.41e-09	0.029	0.012	0.01612
Chronic kidney disease	rs2847500	11	120114421	A	0.12185	-0.0207607	0.00294927	1.93e-12	0.0034	0.0129	0.7904
Chronic kidney disease	rs8091117	18	28919794	A	0.06438	-0.024124	0.00394315	9.48e-10	-0.0032	0.0141	0.8203
Chronic kidney disease	rs113938679	4	72488025	A	0.0029517	-0.0986755	0.0147459	2.21e-11	0.0291	0.0644	0.651
Chronic kidney disease	rs117913124	11	14900931	A	0.0264023	-0.206338	0.00937942	2.94e-107	0.0474	0.032	0.1391
Chronic kidney disease	rs2585442	20	52737123	C	0.758585	-0.0234932	0.00237184	3.96e-23	-0.014	0.0104	0.1779
Chronic kidney disease	rs6438900	3	125148287	C	0.745141	-0.0135178	0.00222111	1.16e-09	-0.0123	0.0094	0.1883
Chronic kidney disease	rs7718395	5	118652574	C	0.680693	-0.012632	0.00209607	1.68e-09	0.0038	0.0099	0.6988
Chronic kidney disease	rs111529171	7	21571932	C	0.215851	-0.015488	0.0023691	6.26e-11	0.0232	0.0106	0.02784
Chronic kidney disease	rs3750296	1	17559656	C	0.340053	-0.0207464	0.00204228	3.04e-24	0.0148	0.0085	0.08153
Chronic kidney disease	rs2229742	21	16339172	C	0.10473	-0.025738	0.0031902	7.16e-16	0.0033	0.0158	0.8358
Chronic kidney disease	rs8018720	14	39556185	C	0.82431	-0.031951	0.0025464	4.1e-36	0.0024	0.0098	0.8056
Chronic kidney disease	rs1149605	11	76485216	T	0.825798	-0.0203039	0.00257767	3.36e-15	-0.0076	0.0097	0.4307
Chronic kidney disease	rs8103262	19	53065814	T	0.69597	-0.0130466	0.00211431	6.8e-10	-0.0102	0.0095	0.2856
Chronic kidney disease	rs10887718	10	82042624	T	0.527613	-0.0125365	0.0019461	1.18e-10	-0.0153	0.0086	0.07352
Chronic kidney disease	rs7699711	4	69947596	T	0.452651	-0.0295796	0.00198866	4.85e-50	-0.0095	0.0087	0.2741
Chronic kidney disease	rs1800588	15	58723675	T	0.21391	-0.0301723	0.00236671	3.17e-37	0.0104	0.0093	0.2623
Chronic kidney disease	rs148514005	11	14464878	T	0.00292629	-0.143934	0.0183888	4.99e-15	0.0176	0.0665	0.7915
Chronic kidney disease	rs117576073	11	14912573	T	0.0125	-0.166344	0.00886348	1.4e-78	0.0102	0.0466	0.8262
Chronic kidney disease	rs10500209	19	11979164	C	0.28373	-0.0129055	0.00216999	2.73e-09	0.0192	0.0184	0.2964
Chronic kidney disease	rs10832218	11	14181174	C	0.108746	-0.0184766	0.00293489	3.06e-10	-0.0124	0.0164	0.4504
Chronic kidney disease	rs10859995	12	96375682	C	0.58825	-0.0411764	0.00203262	3.03e-91	0.01	0.0164	0.5411
Chronic kidney disease	rs17765311	15	63789952	C	0.34376	-0.0151872	0.00204716	1.18e-13	0.0111	0.018	0.5396
Chronic kidney disease	rs2909218	17	66464546	C	0.201466	-0.016894	0.00241812	2.82e-12	0.0033	0.0204	0.8693
Chronic kidney disease	rs6773343	3	141825598	C	0.277762	-0.0126122	0.0021711	6.28e-09	-0.002	0.018	0.9099
Chronic kidney disease	rs705117	4	72608115	C	0.148404	-0.0313175	0.00287251	1.12e-27	0	0.0226	0.9989
Chronic kidney disease	rs8018720	14	39556185	C	0.82431	-0.031951	0.0025464	4.1e-36	-0.0011	0.0224	0.9596
Chronic kidney disease	rs804280	8	11612698	C	0.41591	-0.0163968	0.00204242	9.9e-16	-0.0065	0.0162	0.6901
Chronic kidney disease	rs10426	19	51517798	G	0.7866	-0.0253957	0.00238265	1.59e-26	-0.0211	0.0205	0.3016
Chronic kidney disease	rs10818769	9	125719923	G	0.861953	-0.0170264	0.00287012	2.99e-09	0.0159	0.0238	0.5035
Chronic kidney disease	rs12317268	12	21352541	G	0.149049	-0.0185268	0.00271712	9.2e-12	-0.0475	0.0221	0.03152
Chronic kidney disease	rs2037511	18	61366207	G	0.831783	-0.0160703	0.00261811	8.35e-10	-0.0188	0.0207	0.3643
Chronic kidney disease	rs2074735	22	31535872	G	0.93538	-0.02721	0.00396919	7.12e-12	-0.0543	0.0339	0.1086
Chronic kidney disease	rs7519574	1	34726552	G	0.820235	-0.0167462	0.0025362	4.03e-11	-0.0119	0.0221	0.5897
Chronic kidney disease	rs7569755	2	118648261	G	0.709231	-0.0139112	0.00214209	8.35e-11	0.0331	0.0182	0.06859
Chronic kidney disease	rs7828742	8	116960729	G	0.597916	-0.0243955	0.0020299	2.85e-33	-0.0074	0.0171	0.6654
Chronic kidney disease	rs867772	1	220972343	G	0.683801	-0.0138687	0.0020911	3.31e-11	-0.0155	0.0183	0.3964
Chronic kidney disease	rs964184	11	116648917	G	0.13166	-0.0395885	0.00285868	1.3e-43	0.0074	0.024	0.7573
Chronic kidney disease	rs1011468	7	104613791	A	0.474055	-0.0137886	0.00194617	1.39e-12	-0.0166	0.0164	0.3107
Chronic kidney disease	rs10127775	1	230295789	A	0.39088	-0.0118338	0.00199707	3.11e-09	0.0266	0.0167	0.1097
Chronic kidney disease	rs1800775	16	56995236	A	0.48842	-0.016619	0.00195014	1.57e-17	0.0243	0.0172	0.158
Chronic kidney disease	rs1858889	7	107117447	A	0.50019	-0.0129058	0.00194211	3.03e-11	-0.0085	0.0168	0.6128
Chronic kidney disease	rs3768013	1	150815411	A	0.366208	-0.0118746	0.00201595	3.86e-09	-0.011	0.0164	0.5031
Chronic kidney disease	rs523583	11	66070146	A	0.533021	-0.0134814	0.00196347	6.6e-12	0.0211	0.0159	0.1843
Chronic kidney disease	rs7528419	1	109817192	A	0.77577	-0.019031	0.00232115	2.43e-16	0.0034	0.0194	0.8588
Chronic kidney disease	rs8091117	18	28919794	A	0.06438	-0.024124	0.00394315	9.48e-10	0.022	0.0284	0.4379
Chronic kidney disease	rs2229742	21	16339172	C	0.10473	-0.025738	0.0031902	7.16e-16	0.0429	0.0283	0.1293
Chronic kidney disease	rs3750296	1	17559656	C	0.340053	-0.0207464	0.00204228	3.04e-24	-0.0049	0.0181	0.7873
Chronic kidney disease	rs7718395	5	118652574	C	0.680693	-0.012632	0.00209607	1.68e-09	-0.0077	0.0182	0.6738
Chronic kidney disease	rs1149605	11	76485216	T	0.825798	-0.0203039	0.00257767	3.36e-15	-0.0212	0.0222	0.3384
Chronic kidney disease	rs1800588	15	58723675	T	0.21391	-0.0301723	0.00236671	3.17e-37	-0.0335	0.0206	0.104
Chronic kidney disease	rs3814995	19	36342212	T	0.31263	-0.0150181	0.00210922	1.08e-12	-0.0537	0.0364	0.1404
Chronic kidney disease	rs8103262	19	53065814	T	0.69597	-0.0130466	0.00211431	6.8e-10	-0.0173	0.0193	0.3701
Type 2 diabetes	rs3768013	1	150815411	A	0.366208	-0.0118746	0.00201595	3.86e-09	4.5e-07	0.011	1
Type 2 diabetes	rs12997242	2	21381177	A	0.440804	-0.0124997	0.00197208	2.32e-10	-0.016	0.01	0.13
Type 2 diabetes	rs1047891	2	211540507	A	0.31521	-0.014168	0.00208809	1.16e-11	-0.017	0.011	0.13
Type 2 diabetes	rs532436	9	136149830	A	0.18577	-0.0150981	0.0025151	1.94e-09	0.032	0.013	0.016
Type 2 diabetes	rs77924615	16	20392332	A	0.194151	-0.0156263	0.00246422	2.28e-10	0.011	0.013	0.4
Type 2 diabetes	rs1800775	16	56995236	A	0.48842	-0.016619	0.00195014	1.57e-17	-0.0099	0.01	0.34
Type 2 diabetes	rs78649910	4	3482213	A	0.105647	-0.0184543	0.00312216	3.41e-09	0.033	0.017	0.044
Type 2 diabetes	rs8091117	18	28919794	A	0.06438	-0.024124	0.00394315	9.48e-10	0.037	0.021	0.076
Type 2 diabetes	rs113938679	4	72488025	A	0.0029517	-0.0986755	0.0147459	2.21e-11	-0.07	0.076	0.36
Type 2 diabetes	rs117913124	11	14900931	A	0.0264023	-0.206338	0.00937942	2.94e-107	0.051	0.031	0.1
Type 2 diabetes	rs117206369	11	14335876	C	0.000755	-0.232671	0.0326886	1.1e-12	0.27	0.16	0.1
Type 2 diabetes	rs10500209	19	11979164	C	0.28373	-0.0129055	0.00216999	2.73e-09	-0.0043	0.011	0.71
Type 2 diabetes	rs17765311	15	63789952	C	0.34376	-0.0151872	0.00204716	1.18e-13	-0.0099	0.011	0.36
Type 2 diabetes	rs111529171	7	21571932	C	0.215851	-0.015488	0.0023691	6.26e-11	0.0021	0.013	0.87
Type 2 diabetes	rs10832218	11	14181174	C	0.108746	-0.0184766	0.00293489	3.06e-10	0.0018	0.016	0.91
Type 2 diabetes	rs3750296	1	17559656	C	0.340053	-0.0207464	0.00204228	3.04e-24	-0.0058	0.011	0.59
Type 2 diabetes	rs8018720	14	39556185	C	0.82431	-0.031951	0.0025464	4.1e-36	1.8e-05	0.013	1
Type 2 diabetes	rs577185477	11	14612563	C	0.00730577	-0.152923	0.0120593	7.55e-37	0.12	0.05	0.02
Type 2 diabetes	rs6698680	1	2329661	G	0.464629	-0.0119859	0.00194708	7.47e-10	0.0032	0.01	0.75
Type 2 diabetes	rs57631352	19	4338173	G	0.29698	-0.0128644	0.00212819	1.5e-09	-0.003	0.011	0.79
Type 2 diabetes	rs58073039	4	88287363	G	0.29975	-0.0133055	0.00210962	2.84e-10	0.0029	0.011	0.8
Type 2 diabetes	rs867772	1	220972343	G	0.683801	-0.0138687	0.0020911	3.31e-11	-0.014	0.011	0.2
Type 2 diabetes	rs6724965	2	101440151	G	0.17274	-0.0165267	0.0025731	1.34e-10	0.001	0.014	0.94
Type 2 diabetes	rs12317268	12	21352541	G	0.149049	-0.0185268	0.00271712	9.2e-12	-0.0042	0.014	0.77
Type 2 diabetes	rs7828742	8	116960729	G	0.597916	-0.0243955	0.0020299	2.85e-33	0.0057	0.011	0.59
Type 2 diabetes	rs2011425	2	234627608	G	0.0763193	-0.046356	0.00361059	9.93e-38	-0.02	0.019	0.29
Type 2 diabetes	rs11723621	4	72615362	G	0.294386	-0.15629	0.0025387	0	0.00051	0.011	0.96
Type 2 diabetes	rs188480917	11	14785870	G	0.00918464	-0.166552	0.0130653	3.21e-37	-0.075	0.051	0.14
Type 2 diabetes	rs10887718	10	82042624	T	0.527613	-0.0125365	0.0019461	1.18e-10	0.0038	0.01	0.71
Type 2 diabetes	rs3814995	19	36342212	T	0.31263	-0.0150181	0.00210922	1.08e-12	-0.0035	0.011	0.75
Type 2 diabetes	rs1972994	3	85631142	T	0.650089	-0.017509	0.00203615	8.04e-18	-0.012	0.011	0.28
Type 2 diabetes	rs6127099	20	52731402	T	0.270274	-0.0273606	0.00230945	2.22e-32	0.017	0.012	0.15
Type 2 diabetes	rs1800588	15	58723675	T	0.21391	-0.0301723	0.00236671	3.17e-37	0.0048	0.012	0.7
Type 2 diabetes	rs10832289	11	14669496	T	0.409491	-0.0860745	0.00208323	0	-0.011	0.01	0.29
Type 2 diabetes	rs143106299	4	72920085	T	0.00163144	-0.0901206	0.0153782	4.62e-09	-0.15	0.08	0.064
Type 2 diabetes	rs148514005	11	14464878	T	0.00292629	-0.143934	0.0183888	4.99e-15	0.12	0.08	0.12
Type 2 diabetes	rs117576073	11	14912573	T	0.0125	-0.166344	0.00886348	1.4e-78	-0.064	0.046	0.17
Type 2 diabetes	rs12803256	11	71132868	A	0.221972	-0.0867563	0.00290845	1.64e-195	0.0083	0.012	0.5
Type 2 diabetes	rs28364331	4	100201295	A	0.981844	-0.0625998	0.00718779	3.06e-18	0.04	0.038	0.3
Type 2 diabetes	rs6123359	20	52714706	A	0.897784	-0.024207	0.00323663	7.48e-14	-0.0068	0.017	0.69
Type 2 diabetes	rs73015021	19	11192915	A	0.881757	-0.0223896	0.0029845	6.29e-14	-0.023	0.016	0.15
Type 2 diabetes	rs7528419	1	109817192	A	0.77577	-0.019031	0.00232115	2.43e-16	-0.007	0.012	0.57
Type 2 diabetes	rs523583	11	66070146	A	0.533021	-0.0134814	0.00196347	6.6e-12	0.012	0.01	0.26
Type 2 diabetes	rs8063706	16	11909552	A	0.730611	-0.0129105	0.00219809	4.27e-09	0.023	0.012	0.052
Type 2 diabetes	rs10127775	1	230295789	A	0.39088	-0.0118338	0.00199707	3.11e-09	0.013	0.011	0.21
Type 2 diabetes	rs571484036	11	14512559	A	0.998788	-0.246033	0.0267291	3.43e-20	0.043	0.14	0.75
Type 2 diabetes	rs549940584	11	71222408	C	0.991778	-0.146919	0.0103847	1.93e-45	0.03	0.053	0.56
Type 2 diabetes	rs61937878	12	96371731	C	0.99323	-0.104375	0.0124662	5.63e-17	0.061	0.064	0.34
Type 2 diabetes	rs12123821	1	152179152	C	0.95124	-0.0525854	0.00513409	1.28e-24	0.00043	0.024	0.99
Type 2 diabetes	rs705117	4	72608115	C	0.148404	-0.0313175	0.00287251	1.12e-27	-0.011	0.014	0.44
Type 2 diabetes	rs2909218	17	66464546	C	0.201466	-0.016894	0.00241812	2.82e-12	0.02	0.013	0.12
Type 2 diabetes	rs56044892	1	41830086	C	0.795957	-0.0153531	0.00244011	3.13e-10	0.013	0.013	0.33
Type 2 diabetes	rs34726834	8	25889606	C	0.749282	-0.0140616	0.00223925	3.39e-10	0.025	0.012	0.035
Type 2 diabetes	rs6438900	3	125148287	C	0.745141	-0.0135178	0.00222111	1.16e-09	-0.013	0.012	0.27
Type 2 diabetes	rs7718395	5	118652574	C	0.680693	-0.012632	0.00209607	1.68e-09	0.01	0.011	0.35
Type 2 diabetes	rs6773343	3	141825598	C	0.277762	-0.0126122	0.0021711	6.28e-09	0.0051	0.012	0.66
Type 2 diabetes	rs960596	22	41393520	C	0.660348	-0.0123864	0.00207608	2.43e-09	-0.012	0.011	0.27
Type 2 diabetes	rs138726443	1	152280023	G	0.99517	-0.123597	0.014475	1.36e-17	-0.018	0.075	0.81
Type 2 diabetes	rs150597413	1	152277622	G	0.99606	-0.113471	0.0160518	1.56e-12	0.085	0.082	0.3
Type 2 diabetes	rs61816761	1	152285861	G	0.983724	-0.110226	0.00712439	5.39e-54	-0.058	0.036	0.11
Type 2 diabetes	rs115045402	1	152029548	G	0.986699	-0.0699745	0.00774111	1.58e-19	0.0066	0.036	0.85
Type 2 diabetes	rs2762942	20	52788925	G	0.05465	-0.0434452	0.00434894	1.69e-23	0.026	0.023	0.24
Type 2 diabetes	rs2074735	22	31535872	G	0.93538	-0.02721	0.00396919	7.12e-12	0.01	0.021	0.64
Type 2 diabetes	rs10426	19	51517798	G	0.7866	-0.0253957	0.00238265	1.59e-26	-0.0029	0.013	0.82
Type 2 diabetes	rs7519574	1	34726552	G	0.820235	-0.0167462	0.0025362	4.03e-11	0.0062	0.013	0.64
Type 2 diabetes	rs2037511	18	61366207	G	0.831783	-0.0160703	0.00261811	8.35e-10	0.0092	0.014	0.51
Type 2 diabetes	rs7569755	2	118648261	G	0.709231	-0.0139112	0.00214209	8.35e-11	0.016	0.011	0.16
Type 2 diabetes	rs1149605	11	76485216	T	0.825798	-0.0203039	0.00257767	3.36e-15	-0.023	0.014	0.09
Type 2 diabetes	rs11264360	1	155284586	T	0.75949	-0.0183216	0.00228636	1.12e-15	-0.017	0.012	0.15
Type 2 diabetes	rs8103262	19	53065814	T	0.69597	-0.0130466	0.00211431	6.8e-10	-0.0042	0.011	0.71
Coronary artery disease	rs10127775	1	230295789	A	0.39088	-0.0118338	0.00199707	3.11e-09	0.0285123	0.0139671	0.0412129
Coronary artery disease	rs1011468	7	104613791	A	0.474055	-0.0137886	0.00194617	1.39e-12	-0.0455432	0.0274843	0.0975063
Coronary artery disease	rs1800775	16	56995236	A	0.48842	-0.016619	0.00195014	1.57e-17	-0.0256332	0.0208081	0.217992
Coronary artery disease	rs8091117	18	28919794	A	0.06438	-0.024124	0.00394315	9.48e-10	-0.0161897	0.0246307	0.510988
Coronary artery disease	rs2074735	22	31535872	G	0.93538	-0.02721	0.00396919	7.12e-12	-0.0155705	0.0282438	0.581435
Coronary artery disease	rs10818769	9	125719923	G	0.861953	-0.0170264	0.00287012	2.99e-09	-0.0160409	0.0198257	0.418459
Coronary artery disease	rs1149605	11	76485216	T	0.825798	-0.0203039	0.00257767	3.36e-15	-0.0199405	0.0193463	0.302675
Coronary artery disease	rs8103262	19	53065814	T	0.69597	-0.0130466	0.00211431	6.8e-10	0.0064245	0.0188082	0.732669
Coronary artery disease	rs1800588	15	58723675	T	0.21391	-0.0301723	0.00236671	3.17e-37	0.0059617	0.0182022	0.743269
Coronary artery disease	rs523583	11	66070146	A	0.533021	-0.0134814	0.00196347	6.6e-12	0.0164712	0.0160327	0.304258
Coronary artery disease	rs1858889	7	107117447	A	0.50019	-0.0129058	0.00194211	3.03e-11	-0.0044799	0.0143539	0.754962
Coronary artery disease	rs705117	4	72608115	C	0.148404	-0.0313175	0.00287251	1.12e-27	-0.0187095	0.0202932	0.356549
Coronary artery disease	rs804280	8	11612698	C	0.41591	-0.0163968	0.00204242	9.9e-16	-0.0008786	0.0144059	0.951369
Coronary artery disease	rs7718395	5	118652574	C	0.680693	-0.012632	0.00209607	1.68e-09	0.0021271	0.0158748	0.893407
Coronary artery disease	rs6773343	3	141825598	C	0.277762	-0.0126122	0.0021711	6.28e-09	-0.0198558	0.0151665	0.190471
Coronary artery disease	rs10500209	19	11979164	C	0.28373	-0.0129055	0.00216999	2.73e-09	-0.0032056	0.0153881	0.834983
Coronary artery disease	rs17765311	15	63789952	C	0.34376	-0.0151872	0.00204716	1.18e-13	-0.0087249	0.0173122	0.614281
Coronary artery disease	rs10832218	11	14181174	C	0.108746	-0.0184766	0.00293489	3.06e-10	0.0087804	0.0139652	0.529524
Coronary artery disease	rs3750296	1	17559656	C	0.340053	-0.0207464	0.00204228	3.04e-24	-0.0091936	0.0153114	0.548214
Coronary artery disease	rs2229742	21	16339172	C	0.10473	-0.025738	0.0031902	7.16e-16	0.0517405	0.0239992	0.0310892
Coronary artery disease	rs8018720	14	39556185	C	0.82431	-0.031951	0.0025464	4.1e-36	0.0211929	0.0192403	0.270685
Coronary artery disease	rs10859995	12	96375682	C	0.58825	-0.0411764	0.00203262	3.03e-91	0.0085637	0.0140068	0.540937
Coronary artery disease	rs10426	19	51517798	G	0.7866	-0.0253957	0.00238265	1.59e-26	0.0098835	0.0177494	0.577639
Coronary artery disease	rs7519574	1	34726552	G	0.820235	-0.0167462	0.0025362	4.03e-11	-0.0446717	0.0183552	0.0149439
Coronary artery disease	rs2037511	18	61366207	G	0.831783	-0.0160703	0.00261811	8.35e-10	-0.0092161	0.0187657	0.623345
Coronary artery disease	rs7569755	2	118648261	G	0.709231	-0.0139112	0.00214209	8.35e-11	0.0144943	0.0153335	0.344519
Coronary artery disease	rs867772	1	220972343	G	0.683801	-0.0138687	0.0020911	3.31e-11	0.0193628	0.0157053	0.217619
Coronary artery disease	rs12317268	12	21352541	G	0.149049	-0.0185268	0.00271712	9.2e-12	-0.0263905	0.0189842	0.164488
Coronary artery disease	rs7828742	8	116960729	G	0.597916	-0.0243955	0.0020299	2.85e-33	-0.0223064	0.0143809	0.120874
CAD with diabetes	rs10127775	1	230295789	A	0.39088	-0.0118338	0.00199707	3.11e-09	0.0360303	0.0270145	0.182289
CAD with diabetes	rs523583	11	66070146	A	0.533021	-0.0134814	0.00196347	6.6e-12	-0.0304434	0.0270738	0.260818
CAD with diabetes	rs12803256	11	71132868	A	0.221972	-0.0867563	0.00290845	1.64e-195	0.0488994	0.032108	0.127767
CAD with diabetes	rs8063706	16	11909552	A	0.730611	-0.0129105	0.00219809	4.27e-09	-0.0048138	0.0300615	0.872777
CAD with diabetes	rs73015021	19	11192915	A	0.881757	-0.0223896	0.0029845	6.29e-14	0.0820005	0.0412135	0.0466295
CAD with diabetes	rs6123359	20	52714706	A	0.897784	-0.024207	0.00323663	7.48e-14	0.00915311	0.0439422	0.834996
CAD with diabetes	rs28364331	4	100201295	A	0.981844	-0.0625998	0.00718779	3.06e-18	0.150751	0.10524	0.152015
CAD with diabetes	rs1858889	7	107117447	A	0.50019	-0.0129058	0.00194211	3.03e-11	-0.038721	0.0267951	0.148435
CAD with diabetes	rs12123821	1	152179152	C	0.95124	-0.0525854	0.00513409	1.28e-24	-0.0290409	0.061764	0.638218
CAD with diabetes	rs56044892	1	41830086	C	0.795957	-0.0153531	0.00244011	3.13e-10	-0.02478	0.0332821	0.456547
CAD with diabetes	rs549940584	11	71222408	C	0.991778	-0.146919	0.0103847	1.93e-45	0.156403	0.143483	0.275692
CAD with diabetes	rs61937878	12	96371731	C	0.99323	-0.104375	0.0124662	5.63e-17	-0.360664	0.161589	0.0256156
CAD with diabetes	rs2909218	17	66464546	C	0.201466	-0.016894	0.00241812	2.82e-12	-0.0625188	0.033134	0.0591809
CAD with diabetes	rs58542926	19	19379549	C	0.92317	-0.0329874	0.00367204	2.63e-19	0.051784	0.0483055	0.283715
CAD with diabetes	rs2585442	20	52737123	C	0.758585	-0.0234932	0.00237184	3.96e-23	0.0142753	0.0315872	0.651317
CAD with diabetes	rs960596	22	41393520	C	0.660348	-0.0123864	0.00207608	2.43e-09	0.0603884	0.0283751	0.0333191
CAD with diabetes	rs6438900	3	125148287	C	0.745141	-0.0135178	0.00222111	1.16e-09	0.0134797	0.0303576	0.657021
CAD with diabetes	rs6773343	3	141825598	C	0.277762	-0.0126122	0.0021711	6.28e-09	-0.011829	0.0300129	0.693484
CAD with diabetes	rs705117	4	72608115	C	0.148404	-0.0313175	0.00287251	1.12e-27	0.00453046	0.0378111	0.904627
CAD with diabetes	rs7718395	5	118652574	C	0.680693	-0.012632	0.00209607	1.68e-09	0.00696202	0.0286115	0.80775
CAD with diabetes	rs804280	8	11612698	C	0.41591	-0.0163968	0.00204242	9.9e-16	-0.0553491	0.027081	0.0409701
CAD with diabetes	rs34726834	8	25889606	C	0.749282	-0.0140616	0.00223925	3.39e-10	-0.0225919	0.0308334	0.463736
CAD with diabetes	rs150597413	1	152277622	G	0.99606	-0.113471	0.0160518	1.56e-12	-0.223726	0.219342	0.307734
CAD with diabetes	rs61816761	1	152285861	G	0.983724	-0.110226	0.00712439	5.39e-54	-0.0333398	0.0911774	0.714619
CAD with diabetes	rs7519574	1	34726552	G	0.820235	-0.0167462	0.0025362	4.03e-11	-0.00027348	0.034807	0.993731
CAD with diabetes	rs964184	11	116648917	G	0.13166	-0.0395885	0.00285868	1.3e-43	-0.0117731	0.0389775	0.762614
CAD with diabetes	rs536006581	11	71135151	G	0.00419923	-0.106852	0.0142164	5.64e-14	0.103941	0.18675	0.577815
CAD with diabetes	rs2037511	18	61366207	G	0.831783	-0.0160703	0.00261811	8.35e-10	0.010444	0.0362544	0.773289
CAD with diabetes	rs10426	19	51517798	G	0.7866	-0.0253957	0.00238265	1.59e-26	-0.0501292	0.0323311	0.121023
CAD with diabetes	rs7569755	2	118648261	G	0.709231	-0.0139112	0.00214209	8.35e-11	-0.0119512	0.0296242	0.686635
CAD with diabetes	rs2762942	20	52788925	G	0.05465	-0.0434452	0.00434894	1.69e-23	-0.0315171	0.057505	0.58364
CAD with diabetes	rs2074735	22	31535872	G	0.93538	-0.02721	0.00396919	7.12e-12	-0.00826107	0.0553469	0.881349
CAD with diabetes	rs11264360	1	155284586	T	0.75949	-0.0183216	0.00228636	1.12e-15	0.0202202	0.031272	0.517897
CAD with diabetes	rs1149605	11	76485216	T	0.825798	-0.0203039	0.00257767	3.36e-15	0.0548319	0.0354205	0.121616
CAD with diabetes	rs8103262	19	53065814	T	0.69597	-0.0130466	0.00211431	6.8e-10	0.00630145	0.0290029	0.827998
CAD with diabetes	rs3768013	1	150815411	A	0.366208	-0.0118746	0.00201595	3.86e-09	-0.0113999	0.0275208	0.678706
CAD with diabetes	rs2847500	11	120114421	A	0.12185	-0.0207607	0.00294927	1.93e-12	-0.0199577	0.0405548	0.622636
CAD with diabetes	rs117913124	11	14900931	A	0.0264023	-0.206338	0.00937942	2.94e-107	-0.0711728	0.082904	0.390618
CAD with diabetes	rs62007299	15	77711719	A	0.711739	-0.014225	0.00214514	3.33e-11	-0.0457041	0.0297289	0.124204
CAD with diabetes	rs77924615	16	20392332	A	0.194151	-0.0156263	0.00246422	2.28e-10	0.0241421	0.0334627	0.470624
CAD with diabetes	rs1800775	16	56995236	A	0.48842	-0.016619	0.00195014	1.57e-17	-0.00359549	0.0264936	0.892049
CAD with diabetes	rs8091117	18	28919794	A	0.06438	-0.024124	0.00394315	9.48e-10	0.0543064	0.0529836	0.305379
CAD with diabetes	rs1047891	2	211540507	A	0.31521	-0.014168	0.00208809	1.16e-11	0.0138539	0.0286728	0.628973
CAD with diabetes	rs12997242	2	21381177	A	0.440804	-0.0124997	0.00197208	2.32e-10	0.0520766	0.026832	0.0522777
CAD with diabetes	rs78649910	4	3482213	A	0.105647	-0.0184543	0.00312216	3.41e-09	0.0222884	0.0424418	0.599478
CAD with diabetes	rs1011468	7	104613791	A	0.474055	-0.0137886	0.00194617	1.39e-12	0.0238835	0.0266477	0.370109
CAD with diabetes	rs532436	9	136149830	A	0.18577	-0.0150981	0.0025151	1.94e-09	0.014005	0.0341485	0.681718
CAD with diabetes	rs3750296	1	17559656	C	0.340053	-0.0207464	0.00204228	3.04e-24	-0.0132525	0.028131	0.637569
CAD with diabetes	rs577185477	11	14612563	C	0.00730577	-0.152923	0.0120593	7.55e-37	-0.189883	0.131949	0.150134
CAD with diabetes	rs10859995	12	96375682	C	0.58825	-0.0411764	0.00203262	3.03e-91	0.0236399	0.0273346	0.38713
CAD with diabetes	rs8018720	14	39556185	C	0.82431	-0.031951	0.0025464	4.1e-36	-0.0187762	0.0344994	0.586271
CAD with diabetes	rs261291	15	58680178	C	0.356499	-0.0228667	0.00203359	2.46e-29	-0.0147245	0.0278245	0.596673
CAD with diabetes	rs17765311	15	63789952	C	0.34376	-0.0151872	0.00204716	1.18e-13	0.00706776	0.0284063	0.803508
CAD with diabetes	rs10500209	19	11979164	C	0.28373	-0.0129055	0.00216999	2.73e-09	0.018759	0.0297935	0.528934
CAD with diabetes	rs2229742	21	16339172	C	0.10473	-0.025738	0.0031902	7.16e-16	0.0725715	0.0420468	0.0843527
CAD with diabetes	rs1229984	4	100239319	C	0.97732	-0.0474725	0.0064827	2.43e-13	0.0689331	0.0953573	0.469746
CAD with diabetes	rs111529171	7	21571932	C	0.215851	-0.015488	0.0023691	6.26e-11	0.0226559	0.0325063	0.485821
CAD with diabetes	rs867772	1	220972343	G	0.683801	-0.0138687	0.0020911	3.31e-11	0.0335152	0.0285308	0.240115
CAD with diabetes	rs6698680	1	2329661	G	0.464629	-0.0119859	0.00194708	7.47e-10	0.0116704	0.02676	0.662755
CAD with diabetes	rs188480917	11	14785870	G	0.00918464	-0.166552	0.0130653	3.21e-37	-0.146874	0.147008	0.317753
CAD with diabetes	rs12317268	12	21352541	G	0.149049	-0.0185268	0.00271712	9.2e-12	0.0269447	0.0370056	0.466536
CAD with diabetes	rs57631352	19	4338173	G	0.29698	-0.0128644	0.00212819	1.5e-09	-0.0103743	0.0292939	0.72323
CAD with diabetes	rs157595	19	45425460	G	0.622459	-0.0160963	0.00205118	4.25e-15	0.0610627	0.0280946	0.0297455
CAD with diabetes	rs6724965	2	101440151	G	0.17274	-0.0165267	0.0025731	1.34e-10	0.0117814	0.0354155	0.739389
CAD with diabetes	rs2011425	2	234627608	G	0.0763193	-0.046356	0.00361059	9.93e-38	-0.00369654	0.0504106	0.941545
CAD with diabetes	rs11723621	4	72615362	G	0.294386	-0.15629	0.0025387	0	-0.0322354	0.0294971	0.274467
CAD with diabetes	rs58073039	4	88287363	G	0.29975	-0.0133055	0.00210962	2.84e-10	-0.0561788	0.0291204	0.0537069
CAD with diabetes	rs7828742	8	116960729	G	0.597916	-0.0243955	0.0020299	2.85e-33	0.0262626	0.0275247	0.34001
CAD with diabetes	rs10818769	9	125719923	G	0.861953	-0.0170264	0.00287012	2.99e-09	-0.0168975	0.0389538	0.664447
CAD with diabetes	rs10887718	10	82042624	T	0.527613	-0.0125365	0.0019461	1.18e-10	-0.0199005	0.0267883	0.457555
CAD with diabetes	rs10832289	11	14669496	T	0.409491	-0.0860745	0.00208323	0	-0.0112746	0.0272741	0.679328
CAD with diabetes	rs117576073	11	14912573	T	0.0125	-0.166344	0.00886348	1.4e-78	0.0376661	0.12644	0.765782
CAD with diabetes	rs1800588	15	58723675	T	0.21391	-0.0301723	0.00236671	3.17e-37	0.0393074	0.0321609	0.221629
CAD with diabetes	rs3814995	19	36342212	T	0.31263	-0.0150181	0.00210922	1.08e-12	-0.0109314	0.0287962	0.704234
CAD with diabetes	rs6127099	20	52731402	T	0.270274	-0.0273606	0.00230945	2.22e-32	0.0206979	0.0302564	0.493922
CAD with diabetes	rs1972994	3	85631142	T	0.650089	-0.017509	0.00203615	8.04e-18	-0.0348898	0.0276771	0.207454
Crohn's disease	rs61937878	12	96371731	C	0.99323	-0.104375	0.0124662	5.63e-17	-0.305497	0.2152	0.1557
Crohn's disease	rs112285002	19	48374320	C	0.837889	-0.0561498	0.00278255	1.49e-90	0.0913042	0.0415	0.02758
Crohn's disease	rs12123821	1	152179152	C	0.95124	-0.0525854	0.00513409	1.28e-24	-0.00119928	0.0599	0.984
Crohn's disease	rs58542926	19	19379549	C	0.92317	-0.0329874	0.00367204	2.63e-19	-0.0133011	0.0447	0.7656
Crohn's disease	rs705117	4	72608115	C	0.148404	-0.0313175	0.00287251	1.12e-27	-0.00139902	0.0323	0.9663
Crohn's disease	rs2909218	17	66464546	C	0.201466	-0.016894	0.00241812	2.82e-12	0.00820356	0.0282	0.7718
Crohn's disease	rs804280	8	11612698	C	0.41591	-0.0163968	0.00204242	9.9e-16	-0.00669752	0.0229	0.7701
Crohn's disease	rs56044892	1	41830086	C	0.795957	-0.0153531	0.00244011	3.13e-10	0.00130085	0.0308	0.9654
Crohn's disease	rs34726834	8	25889606	C	0.749282	-0.0140616	0.00223925	3.39e-10	0.0393023	0.0264	0.1366
Crohn's disease	rs6773343	3	141825598	C	0.277762	-0.0126122	0.0021711	6.28e-09	-0.026603	0.0256	0.2991
Crohn's disease	rs71383766	16	30930233	C	0.568601	-0.0124117	0.00206518	1.86e-09	0	0.0261	0.9989
Crohn's disease	rs9668081	12	38602911	C	0.529633	-0.011599	0.00198807	5.4e-09	0.0129029	0.0229	0.5713
Crohn's disease	rs10500209	19	11979164	C	0.28373	-0.0129055	0.00216999	2.73e-09	-0.0368043	0.0261	0.1588
Crohn's disease	rs17765311	15	63789952	C	0.34376	-0.0151872	0.00204716	1.18e-13	0.0211011	0.0241	0.3815
Crohn's disease	rs10832218	11	14181174	C	0.108746	-0.0184766	0.00293489	3.06e-10	0.0202027	0.0229	0.3786
Crohn's disease	rs261291	15	58680178	C	0.356499	-0.0228667	0.00203359	2.46e-29	-0.0204005	0.0241	0.3967
Crohn's disease	rs10859995	12	96375682	C	0.58825	-0.0411764	0.00203262	3.03e-91	-0.00350385	0.023	0.8788
Crohn's disease	rs1229984	4	100239319	C	0.97732	-0.0474725	0.0064827	2.43e-13	-0.0028958	0.0508	0.9552
Crohn's disease	rs61816761	1	152285861	G	0.983724	-0.110226	0.00712439	5.39e-54	-0.199899	0.1716	0.244
Crohn's disease	rs115045402	1	152029548	G	0.986699	-0.0699745	0.00774111	1.58e-19	0.0011006	0.1138	0.9919
Crohn's disease	rs2762942	20	52788925	G	0.05465	-0.0434452	0.00434894	1.69e-23	0.093399	0.0746	0.2102
Crohn's disease	rs964184	11	116648917	G	0.13166	-0.0395885	0.00285868	1.3e-43	0.00429923	0.0328	0.8946
Crohn's disease	rs2074735	22	31535872	G	0.93538	-0.02721	0.00396919	7.12e-12	-0.0753023	0.0433	0.08222
Crohn's disease	rs10426	19	51517798	G	0.7866	-0.0253957	0.00238265	1.59e-26	0.0139975	0.0287	0.6256
Crohn's disease	rs10793129	11	75459865	G	0.914112	-0.0251555	0.00346876	4.11e-13	0.0313978	0.0408	0.4418
Crohn's disease	rs7519574	1	34726552	G	0.820235	-0.0167462	0.0025362	4.03e-11	0.0114958	0.0319	0.7184
Crohn's disease	rs2037511	18	61366207	G	0.831783	-0.0160703	0.00261811	8.35e-10	-0.00990083	0.0296	0.7372
Crohn's disease	rs7569755	2	118648261	G	0.709231	-0.0139112	0.00214209	8.35e-11	0.00170145	0.0251	0.9454
Crohn's disease	rs6698680	1	2329661	G	0.464629	-0.0119859	0.00194708	7.47e-10	-0.00620074	0.0243	0.7996
Crohn's disease	rs57631352	19	4338173	G	0.29698	-0.0128644	0.00212819	1.5e-09	0.012599	0.0256	0.623
Crohn's disease	rs58073039	4	88287363	G	0.29975	-0.0133055	0.00210962	2.84e-10	-0.0579953	0.0252	0.02167
Crohn's disease	rs867772	1	220972343	G	0.683801	-0.0138687	0.0020911	3.31e-11	0.0242005	0.0253	0.3377
Crohn's disease	rs157595	19	45425460	G	0.622459	-0.0160963	0.00205118	4.25e-15	-0.0674998	0.0265	0.01095
Crohn's disease	rs6724965	2	101440151	G	0.17274	-0.0165267	0.0025731	1.34e-10	0.0344983	0.0297	0.245
Crohn's disease	rs10818769	9	125719923	G	0.861953	-0.0170264	0.00287012	2.99e-09	-0.00960374	0.0332	0.7717
Crohn's disease	rs12317268	12	21352541	G	0.149049	-0.0185268	0.00271712	9.2e-12	0.0425005	0.0306	0.1647
Crohn's disease	rs2011425	2	234627608	G	0.0763193	-0.046356	0.00361059	9.93e-38	0.104805	0.0403	0.009285
Crohn's disease	rs11723621	4	72615362	G	0.294386	-0.15629	0.0025387	0	-0.0154993	0.0252	0.5386
Crohn's disease	rs186881826	4	72785743	T	0.810074	-0.0200551	0.00251238	1.43e-15	-0.012699	0.0269	0.6371
Crohn's disease	rs1972994	3	85631142	T	0.650089	-0.017509	0.00203615	8.04e-18	0.0112025	0.0241	0.6426
Crohn's disease	rs6127099	20	52731402	T	0.270274	-0.0273606	0.00230945	2.22e-32	0.00270365	0.0268	0.9194
Crohn's disease	rs222026	4	72643760	T	0.881503	-0.0513026	0.00384113	1.09e-40	-0.0407004	0.0323	0.2079
Crohn's disease	rs10832289	11	14669496	T	0.409491	-0.0860745	0.00208323	0	0.0189994	0.023	0.408
Crohn's disease	rs143106299	4	72920085	T	0.00163144	-0.0901206	0.0153782	4.62e-09	0.134	0.1618	0.4076
Crohn's disease	rs12803256	11	71132868	A	0.221972	-0.0867563	0.00290845	1.64e-195	0.011296	0.0259	0.6617
Crohn's disease	rs28364331	4	100201295	A	0.981844	-0.0625998	0.00718779	3.06e-18	0.111497	0.0955	0.2431
Crohn's disease	rs6123359	20	52714706	A	0.897784	-0.024207	0.00323663	7.48e-14	0.0246048	0.0384	0.5211
Crohn's disease	rs73015021	19	11192915	A	0.881757	-0.0223896	0.0029845	6.29e-14	0.0223973	0.0367	0.5423
Crohn's disease	rs7528419	1	109817192	A	0.77577	-0.019031	0.00232115	2.43e-16	0.043902	0.028	0.1164
Crohn's disease	rs144613541	1	152270875	A	0.70908	-0.0160864	0.00227444	1.52e-12	0.0155977	0.1251	0.901
Crohn's disease	rs523583	11	66070146	A	0.533021	-0.0134814	0.00196347	6.6e-12	0.00539542	0.0231	0.8141
Crohn's disease	rs8063706	16	11909552	A	0.730611	-0.0129105	0.00219809	4.27e-09	-0.0307995	0.0267	0.2474
Crohn's disease	rs1858889	7	107117447	A	0.50019	-0.0129058	0.00194211	3.03e-11	-0.00480151	0.0228	0.8327
Crohn's disease	rs10127775	1	230295789	A	0.39088	-0.0118338	0.00199707	3.11e-09	-0.0403013	0.0236	0.08726
Crohn's disease	rs3768013	1	150815411	A	0.366208	-0.0118746	0.00201595	3.86e-09	-0.0544034	0.0236	0.02097
Crohn's disease	rs12997242	2	21381177	A	0.440804	-0.0124997	0.00197208	2.32e-10	0.040201	0.0232	0.08322
Crohn's disease	rs1011468	7	104613791	A	0.474055	-0.0137886	0.00194617	1.39e-12	0.0285	0.0232	0.2204
Crohn's disease	rs1047891	2	211540507	A	0.31521	-0.014168	0.00208809	1.16e-11	-0.0426048	0.0257	0.09739
Crohn's disease	rs62007299	15	77711719	A	0.711739	-0.014225	0.00214514	3.33e-11	-0.0360003	0.0249	0.1483
Crohn's disease	rs532436	9	136149830	A	0.18577	-0.0150981	0.0025151	1.94e-09	0.0251023	0.0293	0.393
Crohn's disease	rs77924615	16	20392332	A	0.194151	-0.0156263	0.00246422	2.28e-10	0.0140015	0.0307	0.6477
Crohn's disease	rs1800775	16	56995236	A	0.48842	-0.016619	0.00195014	1.57e-17	0.00970278	0.0236	0.6813
Crohn's disease	rs78649910	4	3482213	A	0.105647	-0.0184543	0.00312216	3.41e-09	-0.0391983	0.041	0.3393
Crohn's disease	rs2847500	11	120114421	A	0.12185	-0.0207607	0.00294927	1.93e-12	0.0339955	0.037	0.3587
Crohn's disease	rs8091117	18	28919794	A	0.06438	-0.024124	0.00394315	9.48e-10	0.0728043	0.0439	0.09712
Crohn's disease	rs113938679	4	72488025	A	0.0029517	-0.0986755	0.0147459	2.21e-11	-0.369095	0.1812	0.04164
Crohn's disease	rs117913124	11	14900931	A	0.0264023	-0.206338	0.00937942	2.94e-107	-0.0220002	0.0906	0.808
Crohn's disease	rs2585442	20	52737123	C	0.758585	-0.0234932	0.00237184	3.96e-23	0.0182033	0.028	0.517
Crohn's disease	rs6438900	3	125148287	C	0.745141	-0.0135178	0.00222111	1.16e-09	0.0154008	0.0264	0.5583
Crohn's disease	rs7718395	5	118652574	C	0.680693	-0.012632	0.00209607	1.68e-09	-0.0306963	0.0249	0.2188
Crohn's disease	rs3750296	1	17559656	C	0.340053	-0.0207464	0.00204228	3.04e-24	-0.0112025	0.0242	0.6454
Crohn's disease	rs2229742	21	16339172	C	0.10473	-0.025738	0.0031902	7.16e-16	0.0606999	0.0373	0.1033
Crohn's disease	rs8018720	14	39556185	C	0.82431	-0.031951	0.0025464	4.1e-36	0.0421012	0.0303	0.1655
Crohn's disease	rs1149605	11	76485216	T	0.825798	-0.0203039	0.00257767	3.36e-15	-0.0442027	0.031	0.1531
Crohn's disease	rs8103262	19	53065814	T	0.69597	-0.0130466	0.00211431	6.8e-10	0.0227004	0.0269	0.3989
Crohn's disease	rs10887718	10	82042624	T	0.527613	-0.0125365	0.0019461	1.18e-10	0.0332026	0.0228	0.146
Crohn's disease	rs3814995	19	36342212	T	0.31263	-0.0150181	0.00210922	1.08e-12	-0.0249999	0.0323	0.4393
Crohn's disease	rs7699711	4	69947596	T	0.452651	-0.0295796	0.00198866	4.85e-50	0.00499749	0.0229	0.8259
Crohn's disease	rs1800588	15	58723675	T	0.21391	-0.0301723	0.00236671	3.17e-37	-0.00540458	0.0288	0.8514
Crohn's disease	rs148514005	11	14464878	T	0.00292629	-0.143934	0.0183888	4.99e-15	-0.015205	0.1684	0.9279
Crohn's disease	rs117576073	11	14912573	T	0.0125	-0.166344	0.00886348	1.4e-78	0.224503	0.1502	0.1349
Ulcerative colitis	rs61937878	12	96371731	C	0.99323	-0.104375	0.0124662	5.63e-17	-0.299497	0.1799	0.0959
Ulcerative colitis	rs112285002	19	48374320	C	0.837889	-0.0561498	0.00278255	1.49e-90	-0.0199987	0.0384	0.603
Ulcerative colitis	rs12123821	1	152179152	C	0.95124	-0.0525854	0.00513409	1.28e-24	0.0475005	0.0546	0.3841
Ulcerative colitis	rs58542926	19	19379549	C	0.92317	-0.0329874	0.00367204	2.63e-19	0.0177974	0.0411	0.6654
Ulcerative colitis	rs705117	4	72608115	C	0.148404	-0.0313175	0.00287251	1.12e-27	0.0062998	0.03	0.8337
Ulcerative colitis	rs2909218	17	66464546	C	0.201466	-0.016894	0.00241812	2.82e-12	-0.0247024	0.0263	0.3472
Ulcerative colitis	rs804280	8	11612698	C	0.41591	-0.0163968	0.00204242	9.9e-16	0.0289037	0.0213	0.1735
Ulcerative colitis	rs56044892	1	41830086	C	0.795957	-0.0153531	0.00244011	3.13e-10	-0.023697	0.0284	0.4042
Ulcerative colitis	rs34726834	8	25889606	C	0.749282	-0.0140616	0.00223925	3.39e-10	0.023801	0.0243	0.3257
Ulcerative colitis	rs6773343	3	141825598	C	0.277762	-0.0126122	0.0021711	6.28e-09	0.0360003	0.0237	0.128
Ulcerative colitis	rs71383766	16	30930233	C	0.568601	-0.0124117	0.00206518	1.86e-09	-0.00249688	0.0237	0.9163
Ulcerative colitis	rs960596	22	41393520	C	0.660348	-0.0123864	0.00207608	2.43e-09	0.0157026	0.0232	0.4973
Ulcerative colitis	rs9668081	12	38602911	C	0.529633	-0.011599	0.00198807	5.4e-09	0.000700245	0.0212	0.9722
Ulcerative colitis	rs10500209	19	11979164	C	0.28373	-0.0129055	0.00216999	2.73e-09	-0.0329027	0.0238	0.1666
Ulcerative colitis	rs17765311	15	63789952	C	0.34376	-0.0151872	0.00204716	1.18e-13	0.019295	0.0222	0.3848
Ulcerative colitis	rs10832218	11	14181174	C	0.108746	-0.0184766	0.00293489	3.06e-10	0.00369682	0.0213	0.862
Ulcerative colitis	rs261291	15	58680178	C	0.356499	-0.0228667	0.00203359	2.46e-29	-0.0115036	0.0223	0.6071
Ulcerative colitis	rs10859995	12	96375682	C	0.58825	-0.0411764	0.00203262	3.03e-91	-0.0009995	0.0214	0.9643
Ulcerative colitis	rs1229984	4	100239319	C	0.97732	-0.0474725	0.0064827	2.43e-13	-0.00299551	0.0524	0.9547
Ulcerative colitis	rs61816761	1	152285861	G	0.983724	-0.110226	0.00712439	5.39e-54	0.0382004	0.1643	0.8162
Ulcerative colitis	rs115045402	1	152029548	G	0.986699	-0.0699745	0.00774111	1.58e-19	-0.086196	0.1045	0.4094
Ulcerative colitis	rs2762942	20	52788925	G	0.05465	-0.0434452	0.00434894	1.69e-23	0.0460963	0.0696	0.5084
Ulcerative colitis	rs964184	11	116648917	G	0.13166	-0.0395885	0.00285868	1.3e-43	-0.0419957	0.0308	0.1728
Ulcerative colitis	rs2074735	22	31535872	G	0.93538	-0.02721	0.00396919	7.12e-12	-0.0335992	0.0412	0.4151
Ulcerative colitis	rs10426	19	51517798	G	0.7866	-0.0253957	0.00238265	1.59e-26	0.0249999	0.027	0.3542
Ulcerative colitis	rs10793129	11	75459865	G	0.914112	-0.0251555	0.00346876	4.11e-13	-0.0750982	0.0362	0.03772
Ulcerative colitis	rs11127048	2	27752463	G	0.380017	-0.0180979	0.00203817	6.72e-19	0.0643039	0.0223	0.003916
Ulcerative colitis	rs7519574	1	34726552	G	0.820235	-0.0167462	0.0025362	4.03e-11	0.0239956	0.029	0.4084
Ulcerative colitis	rs2037511	18	61366207	G	0.831783	-0.0160703	0.00261811	8.35e-10	-0.0267004	0.0278	0.3369
Ulcerative colitis	rs7569755	2	118648261	G	0.709231	-0.0139112	0.00214209	8.35e-11	0.0447986	0.0235	0.05658
Ulcerative colitis	rs6698680	1	2329661	G	0.464629	-0.0119859	0.00194708	7.47e-10	-0.0311982	0.0225	0.166
Ulcerative colitis	rs57631352	19	4338173	G	0.29698	-0.0128644	0.00212819	1.5e-09	0.058795	0.0236	0.01257
Ulcerative colitis	rs58073039	4	88287363	G	0.29975	-0.0133055	0.00210962	2.84e-10	-0.0273038	0.0234	0.2442
Ulcerative colitis	rs867772	1	220972343	G	0.683801	-0.0138687	0.0020911	3.31e-11	0.0220002	0.0234	0.3473
Ulcerative colitis	rs157595	19	45425460	G	0.622459	-0.0160963	0.00205118	4.25e-15	-0.0273038	0.0252	0.2796
Ulcerative colitis	rs6724965	2	101440151	G	0.17274	-0.0165267	0.0025731	1.34e-10	0.00439966	0.0274	0.8735
Ulcerative colitis	rs10818769	9	125719923	G	0.861953	-0.0170264	0.00287012	2.99e-09	-0.00239712	0.031	0.9376
Ulcerative colitis	rs12317268	12	21352541	G	0.149049	-0.0185268	0.00271712	9.2e-12	-0.0358979	0.029	0.215
Ulcerative colitis	rs7828742	8	116960729	G	0.597916	-0.0243955	0.0020299	2.85e-33	-0.025697	0.0216	0.2347
Ulcerative colitis	rs2011425	2	234627608	G	0.0763193	-0.046356	0.00361059	9.93e-38	0.00650109	0.0388	0.8666
Ulcerative colitis	rs11723621	4	72615362	G	0.294386	-0.15629	0.0025387	0	0.0176956	0.0234	0.4489
Ulcerative colitis	rs186881826	4	72785743	T	0.810074	-0.0200551	0.00251238	1.43e-15	0.0369026	0.0251	0.1425
Ulcerative colitis	rs11264360	1	155284586	T	0.75949	-0.0183216	0.00228636	1.12e-15	-0.0483043	0.0262	0.06553
Ulcerative colitis	rs1972994	3	85631142	T	0.650089	-0.017509	0.00203615	8.04e-18	0.016902	0.0223	0.4471
Ulcerative colitis	rs6127099	20	52731402	T	0.270274	-0.0273606	0.00230945	2.22e-32	0.00429923	0.0247	0.8601
Ulcerative colitis	rs222026	4	72643760	T	0.881503	-0.0513026	0.00384113	1.09e-40	-0.0274984	0.03	0.3588
Ulcerative colitis	rs10832289	11	14669496	T	0.409491	-0.0860745	0.00208323	0	-0.00519647	0.0214	0.8067
Ulcerative colitis	rs143106299	4	72920085	T	0.00163144	-0.0901206	0.0153782	4.62e-09	-0.0773961	0.1553	0.618
Ulcerative colitis	rs12803256	11	71132868	A	0.221972	-0.0867563	0.00290845	1.64e-195	-0.0189994	0.024	0.4297
Ulcerative colitis	rs28364331	4	100201295	A	0.981844	-0.0625998	0.00718779	3.06e-18	-0.0430954	0.0829	0.6028
Ulcerative colitis	rs6123359	20	52714706	A	0.897784	-0.024207	0.00323663	7.48e-14	0.011296	0.0377	0.7638
Ulcerative colitis	rs73015021	19	11192915	A	0.881757	-0.0223896	0.0029845	6.29e-14	0.0227981	0.0351	0.5166
Ulcerative colitis	rs7528419	1	109817192	A	0.77577	-0.019031	0.00232115	2.43e-16	0.0142973	0.0256	0.577
Ulcerative colitis	rs144613541	1	152270875	A	0.70908	-0.0160864	0.00227444	1.52e-12	0.168197	0.1019	0.09881
Ulcerative colitis	rs523583	11	66070146	A	0.533021	-0.0134814	0.00196347	6.6e-12	-0.0168003	0.0218	0.4405
Ulcerative colitis	rs8063706	16	11909552	A	0.730611	-0.0129105	0.00219809	4.27e-09	0.0522034	0.0247	0.03436
Ulcerative colitis	rs1858889	7	107117447	A	0.50019	-0.0129058	0.00194211	3.03e-11	-0.00150113	0.0211	0.9427
Ulcerative colitis	rs10127775	1	230295789	A	0.39088	-0.0118338	0.00199707	3.11e-09	-0.0163022	0.0218	0.4539
Ulcerative colitis	rs3768013	1	150815411	A	0.366208	-0.0118746	0.00201595	3.86e-09	-0.0660971	0.022	0.002634
Ulcerative colitis	rs12997242	2	21381177	A	0.440804	-0.0124997	0.00197208	2.32e-10	-0.0338981	0.0215	0.1148
Ulcerative colitis	rs1011468	7	104613791	A	0.474055	-0.0137886	0.00194617	1.39e-12	0.0139029	0.0214	0.5147
Ulcerative colitis	rs1047891	2	211540507	A	0.31521	-0.014168	0.00208809	1.16e-11	-0.0306035	0.0237	0.197
Ulcerative colitis	rs62007299	15	77711719	A	0.711739	-0.014225	0.00214514	3.33e-11	-0.0166986	0.0231	0.4696
Ulcerative colitis	rs532436	9	136149830	A	0.18577	-0.0150981	0.0025151	1.94e-09	0.0315956	0.0268	0.2387
Ulcerative colitis	rs77924615	16	20392332	A	0.194151	-0.0156263	0.00246422	2.28e-10	-0.0249999	0.0282	0.3744
Ulcerative colitis	rs1800775	16	56995236	A	0.48842	-0.016619	0.00195014	1.57e-17	0.0218985	0.0217	0.3124
Ulcerative colitis	rs78649910	4	3482213	A	0.105647	-0.0184543	0.00312216	3.41e-09	-0.0251024	0.0367	0.4941
Ulcerative colitis	rs2847500	11	120114421	A	0.12185	-0.0207607	0.00294927	1.93e-12	-0.0031951	0.0361	0.9294
Ulcerative colitis	rs8091117	18	28919794	A	0.06438	-0.024124	0.00394315	9.48e-10	0.0147014	0.0411	0.7201
Ulcerative colitis	rs113938679	4	72488025	A	0.0029517	-0.0986755	0.0147459	2.21e-11	0.0846995	0.1695	0.6172
Ulcerative colitis	rs117913124	11	14900931	A	0.0264023	-0.206338	0.00937942	2.94e-107	0.0861043	0.079	0.2755
Ulcerative colitis	rs2585442	20	52737123	C	0.758585	-0.0234932	0.00237184	3.96e-23	0.0178989	0.0261	0.4918
Ulcerative colitis	rs6438900	3	125148287	C	0.745141	-0.0135178	0.00222111	1.16e-09	-0.00040008	0.0241	0.9861
Ulcerative colitis	rs7718395	5	118652574	C	0.680693	-0.012632	0.00209607	1.68e-09	0.017496	0.0231	0.4496
Ulcerative colitis	rs3750296	1	17559656	C	0.340053	-0.0207464	0.00204228	3.04e-24	-0.0187038	0.0223	0.4013
Ulcerative colitis	rs2229742	21	16339172	C	0.10473	-0.025738	0.0031902	7.16e-16	0.0535029	0.0359	0.1357
Ulcerative colitis	rs8018720	14	39556185	C	0.82431	-0.031951	0.0025464	4.1e-36	0.0103958	0.0281	0.7125
Ulcerative colitis	rs1149605	11	76485216	T	0.825798	-0.0203039	0.00257767	3.36e-15	0.0412955	0.0291	0.1558
Ulcerative colitis	rs8103262	19	53065814	T	0.69597	-0.0130466	0.00211431	6.8e-10	0.0202045	0.0237	0.393
Ulcerative colitis	rs10887718	10	82042624	T	0.527613	-0.0125365	0.0019461	1.18e-10	-0.00409839	0.0212	0.8453
Ulcerative colitis	rs3814995	19	36342212	T	0.31263	-0.0150181	0.00210922	1.08e-12	0.0140015	0.0302	0.6424
Ulcerative colitis	rs7699711	4	69947596	T	0.452651	-0.0295796	0.00198866	4.85e-50	0.00850374	0.0211	0.6886
Ulcerative colitis	rs1800588	15	58723675	T	0.21391	-0.0301723	0.00236671	3.17e-37	-0.0108992	0.0266	0.6836
Ulcerative colitis	rs148514005	11	14464878	T	0.00292629	-0.143934	0.0183888	4.99e-15	-0.000900405	0.1755	0.9959
Ulcerative colitis	rs117576073	11	14912573	T	0.0125	-0.166344	0.00886348	1.4e-78	-0.0555973	0.1627	0.7326
Fracture	rs705117	4	72608115	C	0.148404	-0.0313175	0.00287251	1.12e-27	0.0068	0.0115	0.5533
Fracture	rs2909218	17	66464546	C	0.201466	-0.016894	0.00241812	2.82e-12	-0.0048	0.0102	0.6372
Fracture	rs6773343	3	141825598	C	0.277762	-0.0126122	0.0021711	6.28e-09	-0.0005	0.0091	0.953
Fracture	rs10500209	19	11979164	C	0.28373	-0.0129055	0.00216999	2.73e-09	-0.0075	0.009	0.4064
Fracture	rs17765311	15	63789952	C	0.34376	-0.0151872	0.00204716	1.18e-13	-0.0103	0.0087	0.2321
Fracture	rs10832218	11	14181174	C	0.108746	-0.0184766	0.00293489	3.06e-10	-0.0173	0.0091	0.05781
Fracture	rs10859995	12	96375682	C	0.58825	-0.0411764	0.00203262	3.03e-91	0.0009	0.0082	0.9116
Fracture	rs1229984	4	100239319	C	0.97732	-0.0474725	0.0064827	2.43e-13	0.0604	0.0315	0.05515
Fracture	rs964184	11	116648917	G	0.13166	-0.0395885	0.00285868	1.3e-43	-0.0143	0.0119	0.2301
Fracture	rs2074735	22	31535872	G	0.93538	-0.02721	0.00396919	7.12e-12	-0.0271	0.0163	0.09666
Fracture	rs10426	19	51517798	G	0.7866	-0.0253957	0.00238265	1.59e-26	-0.0041	0.0101	0.6857
Fracture	rs7519574	1	34726552	G	0.820235	-0.0167462	0.0025362	4.03e-11	-0.0041	0.0108	0.7017
Fracture	rs2037511	18	61366207	G	0.831783	-0.0160703	0.00261811	8.35e-10	0.0082	0.0109	0.4506
Fracture	rs7569755	2	118648261	G	0.709231	-0.0139112	0.00214209	8.35e-11	0.0197	0.009	0.02881
Fracture	rs867772	1	220972343	G	0.683801	-0.0138687	0.0020911	3.31e-11	0.0105	0.0089	0.2348
Fracture	rs10818769	9	125719923	G	0.861953	-0.0170264	0.00287012	2.99e-09	-0.0201	0.0117	0.08598
Fracture	rs12317268	12	21352541	G	0.149049	-0.0185268	0.00271712	9.2e-12	-0.0075	0.0112	0.5008
Fracture	rs7828742	8	116960729	G	0.597916	-0.0243955	0.0020299	2.85e-33	-0.0123	0.0085	0.146
Fracture	rs7528419	1	109817192	A	0.77577	-0.019031	0.00232115	2.43e-16	0.0161	0.0099	0.1029
Fracture	rs523583	11	66070146	A	0.533021	-0.0134814	0.00196347	6.6e-12	-0.0053	0.0082	0.5193
Fracture	rs1858889	7	107117447	A	0.50019	-0.0129058	0.00194211	3.03e-11	0.0007	0.0085	0.931
Fracture	rs3768013	1	150815411	A	0.366208	-0.0118746	0.00201595	3.86e-09	-0.0128	0.0084	0.1279
Fracture	rs1011468	7	104613791	A	0.474055	-0.0137886	0.00194617	1.39e-12	-0.0011	0.0081	0.8935
Fracture	rs1800775	16	56995236	A	0.48842	-0.016619	0.00195014	1.57e-17	-0.0076	0.0083	0.3591
Fracture	rs8091117	18	28919794	A	0.06438	-0.024124	0.00394315	9.48e-10	-0.0151	0.0159	0.3409
Fracture	rs7718395	5	118652574	C	0.680693	-0.012632	0.00209607	1.68e-09	-0.0173	0.0089	0.05063
Fracture	rs3750296	1	17559656	C	0.340053	-0.0207464	0.00204228	3.04e-24	-0.003	0.0087	0.7274
Fracture	rs2229742	21	16339172	C	0.10473	-0.025738	0.0031902	7.16e-16	0.009	0.0134	0.5016
Fracture	rs8018720	14	39556185	C	0.82431	-0.031951	0.0025464	4.1e-36	0.0056	0.0108	0.5998
Fracture	rs1149605	11	76485216	T	0.825798	-0.0203039	0.00257767	3.36e-15	-0.0145	0.0109	0.1862
Fracture	rs8103262	19	53065814	T	0.69597	-0.0130466	0.00211431	6.8e-10	-0.0024	0.0092	0.7919
Fracture	rs3814995	19	36342212	T	0.31263	-0.0150181	0.00210922	1.08e-12	-0.0049	0.0098	0.6195
Fracture	rs1800588	15	58723675	T	0.21391	-0.0301723	0.00236671	3.17e-37	0.0056	0.01	0.5724
Rheumatoid arthritis	rs10500209	19	11979164	C	0.28373	-0.0129055	0.00216999	2.73e-09	-0.0295588	0.0204082	0.16
Rheumatoid arthritis	rs10832218	11	14181174	C	0.108746	-0.0184766	0.00293489	3.06e-10	0.0100503	0.0153061	0.41
Rheumatoid arthritis	rs10859995	12	96375682	C	0.58825	-0.0411764	0.00203262	3.03e-91	0	0.0153061	0.91
Rheumatoid arthritis	rs1229984	4	100239319	C	0.97732	-0.0474725	0.0064827	2.43e-13	0.040822	0.0255102	0.24
Rheumatoid arthritis	rs17765311	15	63789952	C	0.34376	-0.0151872	0.00204716	1.18e-13	0.0304592	0.0204082	0.19
Rheumatoid arthritis	rs2229742	21	16339172	C	0.10473	-0.025738	0.0031902	7.16e-16	0.0304592	0.0306122	0.29
Rheumatoid arthritis	rs2585442	20	52737123	C	0.758585	-0.0234932	0.00237184	3.96e-23	-0.0198026	0.0204082	0.42
Rheumatoid arthritis	rs261291	15	58680178	C	0.356499	-0.0228667	0.00203359	2.46e-29	-0.00995033	0.0102041	0.38
Rheumatoid arthritis	rs2909218	17	66464546	C	0.201466	-0.016894	0.00241812	2.82e-12	-0.0198026	0.0153061	0.13
Rheumatoid arthritis	rs34726834	8	25889606	C	0.749282	-0.0140616	0.00223925	3.39e-10	-0.0295588	0.0153061	0.074
Rheumatoid arthritis	rs3750296	1	17559656	C	0.340053	-0.0207464	0.00204228	3.04e-24	-0.0295588	0.0204082	0.12
Rheumatoid arthritis	rs56044892	1	41830086	C	0.795957	-0.0153531	0.00244011	3.13e-10	0	0.0153061	0.87
Rheumatoid arthritis	rs58542926	19	19379549	C	0.92317	-0.0329874	0.00367204	2.63e-19	-0.00995033	0.0255102	0.59
Rheumatoid arthritis	rs6438900	3	125148287	C	0.745141	-0.0135178	0.00222111	1.16e-09	0.0202027	0.0153061	0.34
Rheumatoid arthritis	rs6773343	3	141825598	C	0.277762	-0.0126122	0.0021711	6.28e-09	0.0304592	0.0153061	0.14
Rheumatoid arthritis	rs705117	4	72608115	C	0.148404	-0.0313175	0.00287251	1.12e-27	-0.00995033	0.0153061	0.46
Rheumatoid arthritis	rs8018720	14	39556185	C	0.82431	-0.031951	0.0025464	4.1e-36	0.040822	0.0153061	0.047
Rheumatoid arthritis	rs804280	8	11612698	C	0.41591	-0.0163968	0.00204242	9.9e-16	-0.0392207	0.0153061	0.016
Rheumatoid arthritis	rs960596	22	41393520	C	0.660348	-0.0123864	0.00207608	2.43e-09	-0.0295588	0.0204082	0.13
Rheumatoid arthritis	rs9668081	12	38602911	C	0.529633	-0.011599	0.00198807	5.4e-09	0.0100503	0.0153061	0.72
Rheumatoid arthritis	rs10426	19	51517798	G	0.7866	-0.0253957	0.00238265	1.59e-26	-0.0582689	0.0255102	0.013
Rheumatoid arthritis	rs1065853	19	45413233	G	0.91922	-0.0280436	0.00367263	2.24e-14	0	0.0255102	0.98
Rheumatoid arthritis	rs10793129	11	75459865	G	0.914112	-0.0251555	0.00346876	4.11e-13	0.0304592	0.0204082	0.2
Rheumatoid arthritis	rs11127048	2	27752463	G	0.380017	-0.0180979	0.00203817	6.72e-19	0	0.0102041	0.83
Rheumatoid arthritis	rs11723621	4	72615362	G	0.294386	-0.15629	0.0025387	0	0.0100503	0.0153061	0.53
Rheumatoid arthritis	rs12317268	12	21352541	G	0.149049	-0.0185268	0.00271712	9.2e-12	-0.0198026	0.0153061	0.18
Rheumatoid arthritis	rs157595	19	45425460	G	0.622459	-0.0160963	0.00205118	4.25e-15	-0.00995033	0.0306122	0.68
Rheumatoid arthritis	rs2037511	18	61366207	G	0.831783	-0.0160703	0.00261811	8.35e-10	-0.0198026	0.0204082	0.42
Rheumatoid arthritis	rs2762942	20	52788925	G	0.05465	-0.0434452	0.00434894	1.69e-23	-0.0487902	0.0765306	0.53
Rheumatoid arthritis	rs57631352	19	4338173	G	0.29698	-0.0128644	0.00212819	1.5e-09	0.0100503	0.0153061	0.75
Rheumatoid arthritis	rs58073039	4	88287363	G	0.29975	-0.0133055	0.00210962	2.84e-10	-0.00995033	0.0204082	0.73
Rheumatoid arthritis	rs61816761	1	152285861	G	0.983724	-0.110226	0.00712439	5.39e-54	0.162519	0.0918367	0.2
Rheumatoid arthritis	rs6698680	1	2329661	G	0.464629	-0.0119859	0.00194708	7.47e-10	0.0202027	0.0153061	0.37
Rheumatoid arthritis	rs6724965	2	101440151	G	0.17274	-0.0165267	0.0025731	1.34e-10	0.0100503	0.0153061	0.7
Rheumatoid arthritis	rs7519574	1	34726552	G	0.820235	-0.0167462	0.0025362	4.03e-11	-0.00995033	0.0255102	0.65
Rheumatoid arthritis	rs7569755	2	118648261	G	0.709231	-0.0139112	0.00214209	8.35e-11	0.0100503	0.0204082	0.57
Rheumatoid arthritis	rs7828742	8	116960729	G	0.597916	-0.0243955	0.0020299	2.85e-33	0	0.0153061	0.87
Rheumatoid arthritis	rs867772	1	220972343	G	0.683801	-0.0138687	0.0020911	3.31e-11	0.040822	0.0153061	0.043
Rheumatoid arthritis	rs10832289	11	14669496	T	0.409491	-0.0860745	0.00208323	0	0.0100503	0.0102041	0.68
Rheumatoid arthritis	rs11264360	1	155284586	T	0.75949	-0.0183216	0.00228636	1.12e-15	0.0100503	0.0153061	0.74
Rheumatoid arthritis	rs1972994	3	85631142	T	0.650089	-0.017509	0.00203615	8.04e-18	-0.0198026	0.0204082	0.39
Rheumatoid arthritis	rs222026	4	72643760	T	0.881503	-0.0513026	0.00384113	1.09e-40	0	0.0153061	0.9
Rheumatoid arthritis	rs6127099	20	52731402	T	0.270274	-0.0273606	0.00230945	2.22e-32	0.0100503	0.0153061	0.79
Rheumatoid arthritis	rs1011468	7	104613791	A	0.474055	-0.0137886	0.00194617	1.39e-12	0.00995033	0.0153061	0.48
Rheumatoid arthritis	rs12803256	11	71132868	A	0.221972	-0.0867563	0.00290845	1.64e-195	0	0.0153061	0.93
Rheumatoid arthritis	rs12997242	2	21381177	A	0.440804	-0.0124997	0.00197208	2.32e-10	0.00995033	0.0102041	0.32
Rheumatoid arthritis	rs1800775	16	56995236	A	0.48842	-0.016619	0.00195014	1.57e-17	0	0.0153061	0.99
Rheumatoid arthritis	rs1858889	7	107117447	A	0.50019	-0.0129058	0.00194211	3.03e-11	-0.0202027	0.0153061	0.12
Rheumatoid arthritis	rs28364331	4	100201295	A	0.981844	-0.0625998	0.00718779	3.06e-18	0.0295588	0.0816327	0.75
Rheumatoid arthritis	rs2847500	11	120114421	A	0.12185	-0.0207607	0.00294927	1.93e-12	0.00995033	0.0255102	0.65
Rheumatoid arthritis	rs3768013	1	150815411	A	0.366208	-0.0118746	0.00201595	3.86e-09	-0.0100503	0.0153061	0.58
Rheumatoid arthritis	rs523583	11	66070146	A	0.533021	-0.0134814	0.00196347	6.6e-12	0.00995033	0.0204082	0.67
Rheumatoid arthritis	rs532436	9	136149830	A	0.18577	-0.0150981	0.0025151	1.94e-09	-0.0100503	0.0153061	0.7
Rheumatoid arthritis	rs6123359	20	52714706	A	0.897784	-0.024207	0.00323663	7.48e-14	0.0198026	0.0204082	0.33
Rheumatoid arthritis	rs62007299	15	77711719	A	0.711739	-0.014225	0.00214514	3.33e-11	-0.0100503	0.0153061	0.62
Rheumatoid arthritis	rs73015021	19	11192915	A	0.881757	-0.0223896	0.0029845	6.29e-14	0.0198026	0.0255102	0.42
Rheumatoid arthritis	rs7528419	1	109817192	A	0.77577	-0.019031	0.00232115	2.43e-16	0	0.0153061	0.9
Rheumatoid arthritis	rs8063706	16	11909552	A	0.730611	-0.0129105	0.00219809	4.27e-09	-0.0202027	0.0153061	0.35
Rheumatoid arthritis	rs8091117	18	28919794	A	0.06438	-0.024124	0.00394315	9.48e-10	0.0295588	0.0306122	0.38
Rheumatoid arthritis	rs10818769	9	125719923	G	0.861953	-0.0170264	0.00287012	2.99e-09	0	0.0204082	0.92
Rheumatoid arthritis	rs2074735	22	31535872	G	0.93538	-0.02721	0.00396919	7.12e-12	0.00995033	0.0204082	0.51
Rheumatoid arthritis	rs964184	11	116648917	G	0.13166	-0.0395885	0.00285868	1.3e-43	-0.0100503	0.0153061	0.57
Rheumatoid arthritis	rs1149605	11	76485216	T	0.825798	-0.0203039	0.00257767	3.36e-15	-0.0100503	0.0153061	0.66
Rheumatoid arthritis	rs1800588	15	58723675	T	0.21391	-0.0301723	0.00236671	3.17e-37	0.0198026	0.0153061	0.3
Rheumatoid arthritis	rs7699711	4	69947596	T	0.452651	-0.0295796	0.00198866	4.85e-50	-0.0100503	0.0153061	0.47
Rheumatoid arthritis	rs8103262	19	53065814	T	0.69597	-0.0130466	0.00211431	6.8e-10	-0.0100503	0.0255102	0.68
Alzheimer’s dementia	rs144613541	1	152270875	A	0.70908	-0.0160864	0.00227444	1.52e-12	0.000842896	0.00592065	0.886791
Alzheimer’s dementia	rs200641845	4	72620895	A	0.450264	-0.0165041	0.00239214	5.23e-12	-0.0176435	0.0107612	0.1011
Alzheimer’s dementia	rs28364331	4	100201295	A	0.981844	-0.0625998	0.00718779	3.06e-18	-0.00908298	0.00994241	0.360949
Alzheimer’s dementia	rs3822868	6	131934986	A	0.163135	-0.021918	0.00274519	1.41e-15	0.00417168	0.01441	0.7722
Alzheimer’s dementia	rs523583	11	66070146	A	0.533021	-0.0134814	0.00196347	6.6e-12	-0.000339747	0.00220918	0.877776
Alzheimer’s dementia	rs6123359	20	52714706	A	0.897784	-0.024207	0.00323663	7.48e-14	-0.0014245	0.00340457	0.67565
Alzheimer’s dementia	rs62007299	15	77711719	A	0.711739	-0.014225	0.00214514	3.33e-11	0.000430977	0.00232966	0.853232
Alzheimer’s dementia	rs73015021	19	11192915	A	0.881757	-0.0223896	0.0029845	6.29e-14	0.00562747	0.00325973	0.0842827
Alzheimer’s dementia	rs7528419	1	109817192	A	0.77577	-0.019031	0.00232115	2.43e-16	0.00115211	0.00264546	0.663198
Alzheimer’s dementia	rs8063706	16	11909552	A	0.730611	-0.0129105	0.00219809	4.27e-09	-0.00199083	0.00237879	0.402645
Alzheimer’s dementia	rs10859995	12	96375682	C	0.58825	-0.0411764	0.00203262	3.03e-91	0.00620811	0.00217485	0.00431054
Alzheimer’s dementia	rs112285002	19	48374320	C	0.837889	-0.0561498	0.00278255	1.49e-90	-0.00638624	0.00739663	0.387918
Alzheimer’s dementia	rs12123821	1	152179152	C	0.95124	-0.0525854	0.00513409	1.28e-24	-0.00746708	0.0059296	0.207926
Alzheimer’s dementia	rs1229984	4	100239319	C	0.97732	-0.0474725	0.0064827	2.43e-13	0.00197955	0.0050783	0.696681
Alzheimer’s dementia	rs2585442	20	52737123	C	0.758585	-0.0234932	0.00237184	3.96e-23	-0.00192815	0.0026076	0.459644
Alzheimer’s dementia	rs34726834	8	25889606	C	0.749282	-0.0140616	0.00223925	3.39e-10	0.00178421	0.00249352	0.474277
Alzheimer’s dementia	rs3775150	4	72640750	C	0.217849	-0.0709231	0.00319479	3.46e-109	0.00346408	0.0112	0.7571
Alzheimer’s dementia	rs549940584	11	71222408	C	0.991778	-0.146919	0.0103847	1.93e-45	-0.0230055	0.0161734	0.1549
Alzheimer’s dementia	rs560384646	4	72616618	C	0.0101322	-0.0888054	0.00874703	3.23e-24	-0.0133989	0.0220766	0.5439
Alzheimer’s dementia	rs56044892	1	41830086	C	0.795957	-0.0153531	0.00244011	3.13e-10	-0.00262111	0.00655539	0.689274
Alzheimer’s dementia	rs577185477	11	14612563	C	0.00730577	-0.152923	0.0120593	7.55e-37	-0.154484	0.0784605	0.04896
Alzheimer’s dementia	rs58542926	19	19379549	C	0.92317	-0.0329874	0.00367204	2.63e-19	-0.000799547	0.00420469	0.849187
Alzheimer’s dementia	rs61937878	12	96371731	C	0.99323	-0.104375	0.0124662	5.63e-17	-0.0151368	0.0200112	0.4494
Alzheimer’s dementia	rs7718395	5	118652574	C	0.680693	-0.012632	0.00209607	1.68e-09	0.000580919	0.0023749	0.80676
Alzheimer’s dementia	rs8018720	14	39556185	C	0.82431	-0.031951	0.0025464	4.1e-36	0.00591947	0.00283243	0.0366279
Alzheimer’s dementia	rs960596	22	41393520	C	0.660348	-0.0123864	0.00207608	2.43e-09	0.00257237	0.00229627	0.262611
Alzheimer’s dementia	rs10426	19	51517798	G	0.7866	-0.0253957	0.00238265	1.59e-26	0.000317742	0.00265513	0.904744
Alzheimer’s dementia	rs10818769	9	125719923	G	0.861953	-0.0170264	0.00287012	2.99e-09	0.00171938	0.0028222	0.54237
Alzheimer’s dementia	rs138726443	1	152280023	G	0.99517	-0.123597	0.014475	1.36e-17	0.0341521	0.0199223	0.08648
Alzheimer’s dementia	rs150597413	1	152277622	G	0.99606	-0.113471	0.0160518	1.56e-12	-0.020039	0.0291363	0.4916
Alzheimer’s dementia	rs2037511	18	61366207	G	0.831783	-0.0160703	0.00261811	8.35e-10	0.00129414	0.00287155	0.652224
Alzheimer’s dementia	rs2074735	22	31535872	G	0.93538	-0.02721	0.00396919	7.12e-12	-0.000494593	0.0037966	0.896351
Alzheimer’s dementia	rs61816761	1	152285861	G	0.983724	-0.110226	0.00712439	5.39e-54	-0.0262179	0.0228627	0.251483
Alzheimer’s dementia	rs7519574	1	34726552	G	0.820235	-0.0167462	0.0025362	4.03e-11	0.0019993	0.0029679	0.500539
Alzheimer’s dementia	rs7569755	2	118648261	G	0.709231	-0.0139112	0.00214209	8.35e-11	0.000439257	0.00242542	0.856285
Alzheimer’s dementia	rs7828742	8	116960729	G	0.597916	-0.0243955	0.0020299	2.85e-33	-0.00395904	0.00223905	0.0770315
Alzheimer’s dementia	rs867772	1	220972343	G	0.683801	-0.0138687	0.0020911	3.31e-11	-0.00398629	0.00233091	0.0872319
Alzheimer’s dementia	rs11264360	1	155284586	T	0.75949	-0.0183216	0.00228636	1.12e-15	0.00263361	0.00270747	0.330693
Alzheimer’s dementia	rs1149605	11	76485216	T	0.825798	-0.0203039	0.00257767	3.36e-15	-0.00447413	0.00296343	0.1311
Alzheimer’s dementia	rs145432346	4	72575017	T	0.126756	-0.0346283	0.00319497	2.26e-27	-0.00567318	0.0143752	0.6931
Alzheimer’s dementia	rs1972994	3	85631142	T	0.650089	-0.017509	0.00203615	8.04e-18	0.000275666	0.00229113	0.904231
Alzheimer’s dementia	rs201501563	11	14882470	T	0.0650394	-0.0349235	0.0039868	1.96e-18	0.0028835	0.0107907	0.7893
Alzheimer’s dementia	rs222026	4	72643760	T	0.881503	-0.0513026	0.00384113	1.09e-40	-0.00685448	0.0145167	0.6368
Alzheimer’s dementia	rs8103262	19	53065814	T	0.69597	-0.0130466	0.00211431	6.8e-10	-0.000414048	0.00234897	0.860084
Alzheimer’s dementia	rs6438900	3	125148287	C	0.745141	-0.0135178	0.00222111	1.16e-09	-0.00159396	0.00243738	0.513133
Alzheimer’s dementia	rs1011468	7	104613791	A	0.474055	-0.0137886	0.00194617	1.39e-12	0.00316854	0.0021641	0.143156
Alzheimer’s dementia	rs1047891	2	211540507	A	0.31521	-0.014168	0.00208809	1.16e-11	-0.000479457	0.00233527	0.837329
Alzheimer’s dementia	rs117913124	11	14900931	A	0.0264023	-0.206338	0.00937942	2.94e-107	-0.0101549	0.00733827	0.16641
Alzheimer’s dementia	rs12803256	11	71132868	A	0.221972	-0.0867563	0.00290845	1.64e-195	0.00286625	0.00232775	0.218196
Alzheimer’s dementia	rs12997242	2	21381177	A	0.440804	-0.0124997	0.00197208	2.32e-10	-0.000731849	0.00233489	0.753946
Alzheimer’s dementia	rs1800775	16	56995236	A	0.48842	-0.016619	0.00195014	1.57e-17	0.00440606	0.00215674	0.0410602
Alzheimer’s dementia	rs1858889	7	107117447	A	0.50019	-0.0129058	0.00194211	3.03e-11	0.000678747	0.00215867	0.753196
Alzheimer’s dementia	rs2847500	11	120114421	A	0.12185	-0.0207607	0.00294927	1.93e-12	2.99e-05	0.00315401	0.992448
Alzheimer’s dementia	rs2934744	1	63048045	A	0.642537	-0.0223994	0.00211926	4.13e-26	-0.00267044	0.0116046	0.818
Alzheimer’s dementia	rs3768013	1	150815411	A	0.366208	-0.0118746	0.00201595	3.86e-09	-0.00248982	0.00223343	0.264938
Alzheimer’s dementia	rs532436	9	136149830	A	0.18577	-0.0150981	0.0025151	1.94e-09	0.00362701	0.00277444	0.191113
Alzheimer’s dementia	rs77924615	16	20392332	A	0.194151	-0.0156263	0.00246422	2.28e-10	0.00190002	0.00279915	0.497273
Alzheimer’s dementia	rs78649910	4	3482213	A	0.105647	-0.0184543	0.00312216	3.41e-09	0.00301041	0.00347602	0.386462
Alzheimer’s dementia	rs8091117	18	28919794	A	0.06438	-0.024124	0.00394315	9.48e-10	-0.00315623	0.00388242	0.416245
Alzheimer’s dementia	rs10500209	19	11979164	C	0.28373	-0.0129055	0.00216999	2.73e-09	-0.00126713	0.00248963	0.610779
Alzheimer’s dementia	rs10832218	11	14181174	C	0.108746	-0.0184766	0.00293489	3.06e-10	0.000361482	0.00710687	0.959434
Alzheimer’s dementia	rs111529171	7	21571932	C	0.215851	-0.015488	0.0023691	6.26e-11	-0.00391617	0.00273619	0.152359
Alzheimer’s dementia	rs17765311	15	63789952	C	0.34376	-0.0151872	0.00204716	1.18e-13	0.00436661	0.00227651	0.0550967
Alzheimer’s dementia	rs2229742	21	16339172	C	0.10473	-0.025738	0.0031902	7.16e-16	-0.00783294	0.00359989	0.0295641
Alzheimer’s dementia	rs2909218	17	66464546	C	0.201466	-0.016894	0.00241812	2.82e-12	-0.00150127	0.00263842	0.569353
Alzheimer’s dementia	rs3750296	1	17559656	C	0.340053	-0.0207464	0.00204228	3.04e-24	0.000633629	0.00224284	0.777551
Alzheimer’s dementia	rs62130059	19	48461240	C	0.322406	-0.0162452	0.00232218	2.64e-12	-0.0080171	0.0110493	0.4681
Alzheimer’s dementia	rs6773343	3	141825598	C	0.277762	-0.0126122	0.0021711	6.28e-09	-0.00201152	0.00242654	0.407124
Alzheimer’s dementia	rs705117	4	72608115	C	0.148404	-0.0313175	0.00287251	1.12e-27	-0.00366654	0.00284345	0.197235
Alzheimer’s dementia	rs71383766	16	30930233	C	0.568601	-0.0124117	0.00206518	1.86e-09	-0.0163372	0.0107844	0.1298
Alzheimer’s dementia	rs804280	8	11612698	C	0.41591	-0.0163968	0.00204242	9.9e-16	0.00346136	0.00220569	0.116581
Alzheimer’s dementia	rs9668081	12	38602911	C	0.529633	-0.011599	0.00198807	5.4e-09	0.0203216	0.0107057	0.05767
Alzheimer’s dementia	rs10793129	11	75459865	G	0.914112	-0.0251555	0.00346876	4.11e-13	-0.0067303	0.0187407	0.7195
Alzheimer’s dementia	rs11127048	2	27752463	G	0.380017	-0.0180979	0.00203817	6.72e-19	0.00194874	0.00536271	0.716315
Alzheimer’s dementia	rs115045402	1	152029548	G	0.986699	-0.0699745	0.00774111	1.58e-19	0.00777832	0.0381162	0.8383
Alzheimer’s dementia	rs11723621	4	72615362	G	0.294386	-0.15629	0.0025387	0	0.00355132	0.00246278	0.149303
Alzheimer’s dementia	rs12317268	12	21352541	G	0.149049	-0.0185268	0.00271712	9.2e-12	-0.00367417	0.00282943	0.194097
Alzheimer’s dementia	rs188480917	11	14785870	G	0.00918464	-0.166552	0.0130653	3.21e-37	-0.00461285	0.0122368	0.7062
Alzheimer’s dementia	rs2011425	2	234627608	G	0.0763193	-0.046356	0.00361059	9.93e-38	-0.0003035	0.00389067	0.937822
Alzheimer’s dementia	rs2762942	20	52788925	G	0.05465	-0.0434452	0.00434894	1.69e-23	-0.00160657	0.00488292	0.742142
Alzheimer’s dementia	rs576242124	1	152390763	G	0.997106	-0.0921237	0.0145733	2.59e-10	-0.02624	0.0277063	0.3436
Alzheimer’s dementia	rs57631352	19	4338173	G	0.29698	-0.0128644	0.00212819	1.5e-09	0.00193755	0.00232686	0.40502
Alzheimer’s dementia	rs58073039	4	88287363	G	0.29975	-0.0133055	0.00210962	2.84e-10	0.00188781	0.00235675	0.423119
Alzheimer’s dementia	rs6698680	1	2329661	G	0.464629	-0.0119859	0.00194708	7.47e-10	-0.00211934	0.00217682	0.330256
Alzheimer’s dementia	rs6724965	2	101440151	G	0.17274	-0.0165267	0.0025731	1.34e-10	0.00186722	0.00286724	0.5149
Alzheimer’s dementia	rs964184	11	116648917	G	0.13166	-0.0395885	0.00285868	1.3e-43	0.000426355	0.00307787	0.889827
Alzheimer’s dementia	rs10832289	11	14669496	T	0.409491	-0.0860745	0.00208323	0	0.00228295	0.00218137	0.2953
Alzheimer’s dementia	rs117576073	11	14912573	T	0.0125	-0.166344	0.00886348	1.4e-78	-0.00475265	0.00933497	0.610666
Alzheimer’s dementia	rs1800588	15	58723675	T	0.21391	-0.0301723	0.00236671	3.17e-37	0.00227736	0.00258459	0.378248
Alzheimer’s dementia	rs186881826	4	72785743	T	0.810074	-0.0200551	0.00251238	1.43e-15	-0.000908193	0.0135853	0.9467
Alzheimer’s dementia	rs200454003	11	71228990	T	0.24885	-0.0294305	0.00311535	3.49e-21	0.0114386	0.0123439	0.3541
Alzheimer’s dementia	rs3814995	19	36342212	T	0.31263	-0.0150181	0.00210922	1.08e-12	-0.00394135	0.00249395	0.114024
Alzheimer’s dementia	rs6127099	20	52731402	T	0.270274	-0.0273606	0.00230945	2.22e-32	0.00479983	0.00582721	0.410114
Alzheimer’s dementia	rs7650253	3	49431160	T	0.305059	-0.014562	0.00228211	1.76e-10	-0.00217261	0.0113578	0.8483
Alzheimer’s dementia	rs7699711	4	69947596	T	0.452651	-0.0295796	0.00198866	4.85e-50	-0.000889865	0.00925032	0.923363
SNP	Reference SNP cluster ID
CHR	Chromosome
BP	Base pair position of the variant according to human reference sequence (GRCh37), Hg19
EA	Effect allele
NEA	Non-effect allele
EAF	Effect allele frequency

## Sheet: Table S3
Table S3. The effect estimates of the instrumental variables for clinical diseases (exposure) and 25(OH)D
Clinical disease	SNP	CHR	BP	EA	EAF	Summary Statistic for SNP-Clinical diseases Associations			Summary Statistics from SNP-25(OH)D Associations
						Beta	se	p-value	Beta	se	p-value
Chronic kidney disease	rs10254101	7	151415536	T	0.287	0.102	0.01	3.68e-26	0.006	0.002	0.00334
Chronic kidney disease	rs2490391	1	243469669	A	0.452	0.068	0.008	1.62e-17	0.005	0.002	0.00265
Chronic kidney disease	rs28817415	4	77401452	T	0.456	0.067	0.008	8.14e-17	0.007	0.002	0.000291
Chronic kidney disease	rs1145077	15	45683795	T	0.371	0.072	0.009	1.4e-16	0.004	0.002	0.0345
Chronic kidney disease	rs690428	15	53950578	A	0.717	0.067	0.009	3.66e-15	0.007	0.002	0.000647
Chronic kidney disease	rs3812036	5	176813404	T	0.245	0.066	0.009	5.47e-13	0.003	0.002	0.124
Chronic kidney disease	rs8096658	18	77156537	G	0.488	0.064	0.009	1.09e-12	0	0.002	0.459
Chronic kidney disease	rs62435145	7	1286567	T	0.689	0.064	0.009	1.09e-12	0.005	0.002	0.0107
Chronic kidney disease	rs948493	11	65552154	T	0.343	0.058	0.009	4.1e-12	0.002	0.002	0.216
Chronic kidney disease	rs1362800	5	39378115	T	0.412	0.056	0.008	1.81e-11	0.006	0.002	0.00187
Chronic kidney disease	rs881858	6	43806609	A	0.691	0.059	0.009	3.6e-11	0	0.002	0.473
Chronic kidney disease	rs12207180	6	160633107	A	0.131	0.084	0.013	4.93e-11	0.005	0.003	0.0477
Chronic kidney disease	rs80282103	10	899071	T	0.084	0.092	0.014	5.43e-11	0.006	0.004	0.0427
Chronic kidney disease	rs11123169	2	113967075	C	0.337	0.053	0.008	9.24e-11	0.003	0.002	0.084
Chronic kidney disease	rs187355703	2	176993583	G	0.026	0.195	0.031	1.36e-10	0.009	0.006	0.0804
Chronic kidney disease	rs2823139	21	16576783	A	0.338	0.047	0.008	5.62e-09	0.003	0.002	0.0722
Chronic kidney disease	rs868822	7	156252939	G	0.733	0.047	0.009	1.31e-08	-0.001	0.002	0.721
Stroke	rs13143308	4	111933868	T	0.21	0.102	0.02	1.86e-47	-0.001	0.002	0.724
Stroke	rs12932445	16	71627389	C	0.195	0.033	0.022	6.86e-18	0	0.003	0.499
Stroke	rs2107595	7	19015913	A	0.159	0.105	0.023	3.65e-15	-0.004	0.003	0.924
Stroke	rs3184504	12	110368991	T	0.46	0.078	0.016	2.17e-14	-0.003	0.002	0.925
Stroke	rs17612742	4	148634101	C	0.141	0.029	0.024	1.46e-11	0.002	0.003	0.219
Stroke	rs12445022	16	86132833	A	0.338	0.048	0.018	1.05e-10	0.001	0.002	0.282
Stroke	rs880315	1	10719453	C	0.347	0.052	0.017	3.62e-10	0.002	0.002	0.158
Stroke	rs7859727	9	22092165	T	0.476	0.038	0.016	4.22e-10	0.001	0.002	0.302
Stroke	rs6825454	4	155720638	C	0.26	0.059	0.019	7.43e-10	0.003	0.002	0.128
Stroke	rs42039	7	92082358	C	0.737	0.064	0.019	6.55e-09	-0.001	0.002	0.685
Stroke	rs12124533	1	115459322	T	0.247	0.004	0.02	1.22e-08	0.004	0.002	0.0388
Stroke	rs10820405	9	105050058	G	0.81	0.039	0.021	4.51e-08	0.003	0.002	0.116
Stroke	rs11867415	17	1518568	G	0.062	0.125	0.036	4.81e-08	0.008	0.004	0.0298
Type 2 diabetes	rs7903146	10	114758349	T	0.31	0.329	0.013	1.2e-139	-0.006	0.003	0.963
Type 2 diabetes	rs7756992	6	20679709	G	0.25	0.157	0.013	7e-35	-0.004	0.003	0.929
Type 2 diabetes	rs10811661	9	22134094	T	0.74	0.166	0.015	3.7e-27	0.005	0.002	0.00941
Type 2 diabetes	rs4402960	3	185511687	T	0.28	0.122	0.012	2.4e-23	-0.003	0.003	0.788
Type 2 diabetes	rs9936385	16	53819169	C	0.43	0.122	0.012	2.6e-23	0.001	0.002	0.298
Type 2 diabetes	rs849135	7	28196413	G	0.51	0.104	0.012	3.1e-17	0	0.002	0.51
Type 2 diabetes	rs4458523	4	6289986	G	0.67	0.095	0.012	2e-15	0.002	0.002	0.236
Type 2 diabetes	rs11717195	3	123082398	T	0.8	0.104	0.014	6.5e-14	0.003	0.002	0.0833
Type 2 diabetes	rs10830963	11	92708710	G	0.22	0.095	0.013	5.3e-13	-0.004	0.003	0.936
Type 2 diabetes	rs1801282	3	12393125	C	0.91	0.122	0.017	1.1e-12	0.002	0.002	0.135
Type 2 diabetes	rs10203174	2	43690030	C	0.91	0.131	0.019	9.5e-12	0.001	0.002	0.264
Type 2 diabetes	rs163184	11	2847069	G	0.48	0.086	0.013	1.2e-11	0.003	0.002	0.073
Type 2 diabetes	rs11651052	17	36102381	A	0.48	0.095	0.014	2e-11	0.002	0.002	0.206
Type 2 diabetes	rs6878122	5	76427311	G	0.32	0.095	0.015	5e-11	0.002	0.002	0.209
Type 2 diabetes	rs17168486	7	14898282	T	0.14	0.104	0.016	5.9e-11	0	0.002	0.54
Type 2 diabetes	rs6795735	3	64705365	C	0.52	0.077	0.012	7.4e-11	0.001	0.002	0.265
Type 2 diabetes	rs12571751	10	80942631	A	0.56	0.077	0.012	1e-10	0.007	0.003	0.00772
Type 2 diabetes	rs1552224	11	72433098	A	0.87	0.104	0.016	1.8e-10	0.002	0.002	0.192
Type 2 diabetes	rs516946	8	41519248	C	0.8	0.086	0.014	2.5e-10	-0.001	0.002	0.737
Type 2 diabetes	rs10842994	12	27965150	C	0.83	0.095	0.015	6.1e-10	0.005	0.003	0.0659
Type 2 diabetes	rs5215	11	17408630	C	0.43	0.068	0.011	8.5e-10	0.002	0.002	0.213
Type 2 diabetes	rs2261181	12	66212318	T	0.09	0.122	0.02	1.2e-09	0	0.002	0.402
Type 2 diabetes	rs2796441	9	84308948	G	0.62	0.068	0.012	5.4e-09	0	0.002	0.497
Type 2 diabetes	rs7955901	12	71433293	C	0.46	0.068	0.012	6.5e-09	0.002	0.002	0.144
Type 2 diabetes	rs2075423	1	214154719	G	0.71	0.068	0.012	8.1e-09	0.001	0.002	0.293
Type 2 diabetes	rs13389219	2	165528876	C	0.6	0.068	0.012	1e-08	-0.001	0.002	0.645
Type 2 diabetes	rs243088	2	60568745	T	0.45	0.068	0.012	1.8e-08	0.006	0.003	0.0131
Type 2 diabetes	rs7202877	16	75247245	T	0.91	0.113	0.021	3.5e-08	-0.003	0.002	0.904
Coronary artery disease	rs9369640	6	12901441	A	0.65	0.088	0.009	7.5e-22	0	0.002	0.512
Coronary artery disease	rs11556924	7	129663496	C	0.64	0.083	0.01	6.8e-17	-0.002	0.002	0.803
Coronary artery disease	rs9982601	21	35599128	T	0.14	0.119	0.014	7.7e-17	-0.005	0.003	0.953
Coronary artery disease	rs12190287	6	134214525	C	0.61	0.072	0.03	4.9e-13	0	0.002	0.472
Coronary artery disease	rs7173743	15	79141784	T	0.57	0.065	0.009	6.8e-13	0.002	0.002	0.149
Coronary artery disease	rs17114036	1	56962821	A	0.91	0.106	0.016	5.8e-12	0.002	0.003	0.311
Coronary artery disease	rs9515203	13	111049623	T	0.73	0.079	0.011	5.9e-12	0.001	0.002	0.332
Coronary artery disease	rs2505083	10	30335122	C	0.42	0.061	0.009	1.4e-11	-0.003	0.002	0.939
Coronary artery disease	rs4773144	13	110960712	G	0.43	0.068	0.01	1.4e-11	0.001	0.002	0.239
Coronary artery disease	rs974819	11	103660567	T	0.29	0.065	0.01	3.6e-11	0.002	0.002	0.224
Coronary artery disease	rs3184504	12	111884608	T	0.42	0.068	0.01	5.4e-11	-0.003	0.002	0.925
Coronary artery disease	rs2048327	6	160863532	C	0.37	0.06	0.009	6.9e-11	0	0.002	0.587
Coronary artery disease	rs2895811	14	100133942	C	0.43	0.056	0.009	4.1e-10	0.001	0.002	0.305
Coronary artery disease	rs12936587	17	17543722	G	0.58	0.055	0.009	1.2e-09	0.002	0.002	0.195
Coronary artery disease	rs9818870	3	138122122	T	0.15	0.07	0.012	2.6e-09	0	0.003	0.573
Coronary artery disease	rs1561198	2	85809989	T	0.45	0.052	0.009	4.5e-09	0.003	0.002	0.041
Coronary artery disease	rs4252120	6	161143608	T	0.72	0.062	0.01	5e-09	0.002	0.002	0.205
Coronary artery disease	rs264	8	19813180	G	0.85	0.071	0.012	5.1e-09	-0.004	0.003	0.914
Coronary artery disease	rs2281727	17	2117945	G	0.36	0.05	0.009	7.8e-09	0.002	0.002	0.159
Coronary artery disease	rs9319428	13	28973621	A	0.32	0.055	0.009	1e-08	0	0.002	0.589
Coronary artery disease	rs273909	5	131667353	G	0.13	0.077	0.013	1.4e-08	0.001	0.003	0.363
Coronary artery disease	rs10947789	6	39174922	T	0.76	0.06	0.01	1.6e-08	0.002	0.002	0.138
Coronary artery disease	rs501120	10	44753867	T	0.84	0.067	0.012	1.8e-08	0.003	0.003	0.145
Coronary artery disease	rs2252641	2	145801461	C	0.45	0.048	0.009	3.7e-08	0.001	0.002	0.364
Coronary artery disease	rs2954029	8	126490972	A	0.54	0.048	0.009	4.5e-08	0.002	0.002	0.216
CAD with diabetes	rs4977574	9	22098574	G	0.49	0.14	0.01	9.33e-43	0.001	0.002	0.291
CAD with diabetes	rs3217992	9	22003223	T	0.37	0.113	0.01	7.48e-29	0.002	0.002	0.124
CAD with diabetes	rs3798220	6	160961137	C	0.02	0.372	0.046	3.15e-16	-0.016	0.007	0.987
CAD with diabetes	rs17465637	1	222823529	C	0.71	0.068	0.01	1.73e-11	0.001	0.002	0.267
CAD with diabetes	rs2048327	6	160863532	C	0.4	0.068	0.01	1.73e-11	0	0.002	0.587
CAD with diabetes	rs3184504	12	111884608	T	0.49	0.068	0.01	1.73e-11	-0.003	0.002	0.925
CAD with diabetes	rs9982601	21	35599128	T	0.13	0.095	0.015	2.44e-10	-0.005	0.003	0.953
CAD with diabetes	rs12190287	6	134214525	C	0.63	0.058	0.01	5.74e-09	0	0.002	0.472
CAD with diabetes	rs7173743	15	79141784	T	0.54	0.058	0.01	5.74e-09	0.002	0.002	0.149
CAD with diabetes	rs974819	11	103660567	T	0.29	0.058	0.01	5.74e-09	0.002	0.002	0.224
CAD with diabetes	rs3918226	7	150690176	T	0.08	0.104	0.02	1.6e-07	0.004	0.004	0.151
CAD with diabetes	rs17114036	1	56962821	A	0.91	0.104	0.02	1.6e-07	0.002	0.003	0.311
CAD with diabetes	rs10840293	11	9751196	A	0.56	0.049	0.01	8.78e-07	0.003	0.002	0.0952
CAD with diabetes	rs2954029	8	126490972	A	0.54	0.049	0.01	8.78e-07	0.002	0.002	0.216
CAD with diabetes	rs11556924	7	129663496	C	0.62	0.049	0.01	8.78e-07	-0.002	0.002	0.803
CAD with diabetes	rs12526453	6	12927544	C	0.67	0.049	0.01	8.78e-07	0.001	0.002	0.311
CAD with diabetes	rs1561198	2	85809989	T	0.46	0.049	0.01	8.78e-07	0.003	0.002	0.041
CAD with diabetes	rs4252120	6	161143608	T	0.71	0.049	0.01	8.78e-07	0.002	0.002	0.205
CAD with diabetes	rs2023938	7	19036775	C	0.1	0.068	0.015	4.96e-06	-0.003	0.003	0.842
CAD with diabetes	rs1878406	4	148393664	T	0.14	0.068	0.015	4.96e-06	0.003	0.003	0.125
CAD with diabetes	rs9818870	3	138122122	T	0.17	0.068	0.015	4.96e-06	0	0.003	0.573
Crohn's disease	rs2076756	16	50756881	G	0.251	0.4	0.024	1.87e-61	0.002	0.002	0.183
Crohn's disease	rs11209026	1	67705958	G	0.933	0.995	0.064	7.27e-55	0.004	0.004	0.172
Crohn's disease	rs11742570	5	40410584	C	0.604	0.291	0.024	2.22e-34	-0.002	0.002	0.806
Crohn's disease	rs4077515	9	139266496	T	0.431	0.216	0.024	2.09e-20	0.004	0.002	0.0297
Crohn's disease	rs10761659	10	64445564	G	0.539	0.212	0.024	1.91e-19	-0.004	0.002	0.978
Crohn's disease	rs4409764	10	101284237	T	0.485	0.203	0.023	3.81e-19	0.003	0.002	0.0722
Crohn's disease	rs11564258	12	40792300	A	0.017	0.527	0.062	6.3e-18	0.002	0.008	0.385
Crohn's disease	rs7714584	5	150270420	G	0.079	0.311	0.037	2.77e-17	0.004	0.004	0.154
Crohn's disease	rs3810936	9	117552885	C	0.681	0.208	0.026	1.41e-15	0.001	0.002	0.249
Crohn's disease	rs6556412	5	158787385	A	0.328	0.186	0.024	3.75e-15	-0.001	0.002	0.624
Crohn's disease	rs7517810	1	172853460	T	0.242	0.197	0.026	5.49e-15	-0.002	0.002	0.808
Crohn's disease	rs7927997	11	76301375	T	0.392	0.174	0.024	8.74e-14	0.003	0.002	0.092
Crohn's disease	rs2838519	21	45615023	G	0.396	0.169	0.023	1.1e-13	-0.001	0.002	0.749
Crohn's disease	rs17293632	15	67442596	T	0.237	0.192	0.027	5.53e-13	-0.002	0.002	0.746
Crohn's disease	rs1893217	18	12809340	G	0.17	0.213	0.03	1.02e-12	0	0.003	0.483
Crohn's disease	rs4871611	8	126537570	A	0.623	0.162	0.024	3.67e-12	0.004	0.002	0.0206
Crohn's disease	rs3091315	17	32593665	A	0.725	0.18	0.026	4.44e-12	-0.002	0.002	0.76
Crohn's disease	rs415890	6	167406633	C	0.528	0.155	0.023	5.66e-12	-0.002	0.002	0.825
Crohn's disease	rs10758669	9	4981602	C	0.342	0.158	0.024	2.32e-11	0	0.002	0.551
Crohn's disease	rs4809330	20	62349586	G	0.666	0.164	0.025	3.64e-11	-0.004	0.002	0.977
Crohn's disease	rs2058660	2	103054449	G	0.229	0.168	0.026	7.99e-11	0.002	0.002	0.143
Crohn's disease	rs1799964	6	31542308	C	0.207	0.169	0.027	1.77e-10	0.001	0.002	0.409
Crohn's disease	rs2413583	22	39659773	C	0.836	0.202	0.032	1.82e-10	-0.005	0.003	0.966
Crohn's disease	rs740495	19	1124835	G	0.259	0.16	0.027	8.63e-10	-0.003	0.002	0.913
Crohn's disease	rs2872507	17	38040763	A	0.475	0.136	0.023	1.14e-09	0	0.002	0.462
Crohn's disease	rs2797685	1	7879063	T	0.181	0.17	0.029	1.34e-09	0	0.003	0.446
Crohn's disease	rs3024505	1	206939904	A	0.155	0.178	0.03	1.93e-09	0.003	0.003	0.113
Crohn's disease	rs151181	16	28490517	C	0.413	0.141	0.024	2.13e-09	-0.001	0.002	0.737
Crohn's disease	rs281379	19	49214274	A	0.522	0.14	0.024	2.14e-09	-0.001	0.002	0.745
Crohn's disease	rs3764147	13	44457925	G	0.211	0.152	0.026	3.68e-09	0.001	0.002	0.398
Crohn's disease	rs7423615	2	231116874	T	0.187	0.164	0.029	5.35e-09	-0.001	0.002	0.637
Crohn's disease	rs12242110	10	35535695	G	0.315	0.138	0.024	6.48e-09	0	0.002	0.413
Crohn's disease	rs6908425	6	20728731	C	0.781	0.158	0.028	1.26e-08	0	0.002	0.463
Crohn's disease	rs1456896	7	50304461	T	0.666	0.139	0.025	1.44e-08	0.003	0.002	0.0512
Crohn's disease	rs6568421	6	106435025	G	0.286	0.145	0.026	1.47e-08	0	0.002	0.446
Crohn's disease	rs10495903	2	43806918	T	0.133	0.179	0.032	1.66e-08	0.003	0.003	0.142
Crohn's disease	rs1250550	10	81060317	C	0.646	0.143	0.026	1.85e-08	0.003	0.002	0.0446
Crohn's disease	rs4902642	14	69210199	G	0.585	0.129	0.024	2.2e-08	0.004	0.002	0.0143
Crohn's disease	rs11167764	5	141479065	C	0.781	0.156	0.029	3.14e-08	-0.003	0.002	0.879
Ulcerative colitis	rs6426833	1	20171860	A	0.536	0.25	0.022	3.22e-31	-0.002	0.002	0.879
Ulcerative colitis	rs11209026	1	67705958	G	0.933	0.562	0.052	9.14e-28	0.004	0.004	0.172
Ulcerative colitis	rs7134599	12	68500075	A	0.39	0.187	0.022	2.69e-18	0.003	0.002	0.0705
Ulcerative colitis	rs3024505	1	206939904	A	0.155	0.233	0.028	1.55e-17	0.003	0.003	0.113
Ulcerative colitis	rs1801274	1	161479745	A	0.469	0.183	0.022	1.8e-17	0.004	0.002	0.0172
Ulcerative colitis	rs6584283	10	101290301	T	0.469	0.171	0.021	4.5e-16	0.002	0.002	0.163
Ulcerative colitis	rs6017342	20	43065028	C	0.516	0.191	0.024	8.03e-16	0	0.002	0.454
Ulcerative colitis	rs4510766	7	107492789	A	0.558	0.17	0.022	2.41e-15	-0.001	0.002	0.642
Ulcerative colitis	rs10758669	9	4981602	C	0.342	0.169	0.022	1.84e-14	0	0.002	0.551
Ulcerative colitis	rs10781499	9	139266405	A	0.432	0.154	0.021	3.48e-13	0.003	0.002	0.0378
Ulcerative colitis	rs7608910	2	61204856	G	0.377	0.152	0.022	9.95e-13	-0.001	0.002	0.721
Ulcerative colitis	rs2872507	17	38040763	A	0.475	0.144	0.021	5.21e-12	0	0.002	0.462
Ulcerative colitis	rs7554511	1	200877562	C	0.706	0.166	0.024	5.63e-12	-0.003	0.002	0.946
Ulcerative colitis	rs6871626	5	158826792	A	0.343	0.153	0.023	2.15e-11	0	0.002	0.561
Ulcerative colitis	rs6920220	6	138006504	A	0.22	0.165	0.025	2.76e-11	0.001	0.002	0.344
Ulcerative colitis	rs7524102	1	22698447	A	0.824	0.188	0.029	4.76e-11	0.002	0.003	0.256
Ulcerative colitis	rs2838519	21	45615023	G	0.396	0.137	0.021	7.99e-11	-0.001	0.002	0.749
Ulcerative colitis	rs2155219	11	76299194	T	0.502	0.129	0.021	7.44e-10	0.001	0.002	0.24
Ulcerative colitis	rs798502	7	2789880	A	0.703	0.136	0.024	5.64e-09	-0.002	0.002	0.877
Ulcerative colitis	rs17085007	13	27531267	C	0.177	0.154	0.027	6.15e-09	-0.001	0.003	0.626
Ulcerative colitis	rs254560	5	134443606	A	0.408	0.121	0.022	8.46e-09	-0.002	0.002	0.862
Ulcerative colitis	rs4246905	9	117553249	C	0.708	0.139	0.025	9.42e-09	0.001	0.002	0.266
Ulcerative colitis	rs2297441	20	62327582	A	0.746	0.143	0.026	1.81e-08	-0.001	0.002	0.731
Ulcerative colitis	rs35675666	1	8021973	G	0.828	0.159	0.03	4.87e-08	0.004	0.003	0.0498
Fracture	rs2908007	7	120962164	A	0.601	0.079	0.009	6.69e-21	-0.001	0.002	0.698
Fracture	rs10457487	6	127519234	C	0.514	0.065	0.008	1.24e-15	0	0.002	0.553
Fracture	rs11003047	10	54434511	G	0.107	0.095	0.013	2.61e-13	0.002	0.003	0.26
Fracture	rs2741856	17	41826839	G	0.918	0.108	0.015	1.17e-12	0	0.004	0.49
Fracture	rs2982570	6	152013748	C	0.578	0.057	0.008	3.56e-12	0.002	0.002	0.105
Fracture	rs9980072	21	40338817	G	0.723	0.063	0.009	4.37e-12	0.001	0.002	0.317
Fracture	rs6465508	7	96127355	G	0.339	0.051	0.009	1.63e-09	0.004	0.002	0.0228
Fracture	rs1548607	7	50901491	G	0.326	0.051	0.009	1.63e-08	-0.002	0.002	0.857
Rheumatoid arthritis	rs2476601	1	114377568	A	0.14	0.542	0.053	7.76e-25	-0.004	0.003	0.883
Rheumatoid arthritis	rs1516971	8	129542100	T	0.18	0.307	0.06	1.56e-07	0.001	0.003	0.373
Rheumatoid arthritis	rs9372120	6	106667535	G	0.24	0.182	0.045	2.62e-05	-0.001	0.002	0.64
Rheumatoid arthritis	rs1571878	6	167540842	C	0.41	0.148	0.038	4.92e-05	0.001	0.002	0.333
Rheumatoid arthritis	rs706778	10	6098949	T	0.45	0.148	0.038	4.92e-05	0.001	0.002	0.399
Rheumatoid arthritis	rs7752903	6	138227364	G	0.03	0.399	0.108	0.00011	0.004	0.006	0.228
Rheumatoid arthritis	rs4239702	20	44749251	C	0.26	0.148	0.042	0.000213	-0.001	0.002	0.675
Rheumatoid arthritis	rs9653442	2	100825367	C	0.43	0.131	0.039	0.000391	0	0.002	0.434
Rheumatoid arthritis	rs3087243	2	204738919	G	0.46	0.122	0.039	0.00088	0.002	0.002	0.172
Rheumatoid arthritis	rs968567	11	61595564	C	0.18	0.148	0.05	0.00154	-0.001	0.002	0.652
Rheumatoid arthritis	rs11574914	9	34710338	A	0.35	0.113	0.039	0.00188	0	0.002	0.521
Rheumatoid arthritis	rs909685	22	39747671	A	0.36	0.113	0.039	0.00188	-0.003	0.002	0.883
Rheumatoid arthritis	rs678347	8	102463602	G	0.27	0.104	0.04	0.00466	0.001	0.002	0.4
Rheumatoid arthritis	rs624988	1	117263790	T	0.49	0.104	0.04	0.00466	-0.002	0.002	0.854
Rheumatoid arthritis	rs998731	8	81095395	T	0.46	0.095	0.04	0.00878	0.003	0.002	0.0823
Rheumatoid arthritis	rs17264332	6	138005515	G	0.18	0.113	0.048	0.00928	0.001	0.002	0.358
Rheumatoid arthritis	rs4272	7	92236829	G	0.25	0.113	0.048	0.00928	0.001	0.002	0.316
Rheumatoid arthritis	rs8026898	15	69991417	A	0.25	0.086	0.04	0.0158	0.002	0.002	0.21
Rheumatoid arthritis	rs11889341	2	191943742	T	0.21	0.086	0.04	0.0158	-0.004	0.002	0.962
Rheumatoid arthritis	rs947474	10	6390450	A	0.16	0.095	0.049	0.0263	0.001	0.003	0.294
Rheumatoid arthritis	rs4452313	3	17047032	T	0.32	0.077	0.041	0.0302	0	0.002	0.441
Rheumatoid arthritis	rs10985070	9	123636121	C	0.47	0.068	0.037	0.033	0.001	0.002	0.362
Rheumatoid arthritis	rs10175798	2	30449594	A	0.38	0.068	0.037	0.033	-0.002	0.002	0.822
Rheumatoid arthritis	rs2451258	6	159506600	T	0.43	0.068	0.041	0.0486	-0.001	0.002	0.635
Alzheimer’s dementia	rs4663105	2	127891427	C	0.411	0.031	0.002	7.38e-45	0.001	0.002	0.225
Alzheimer’s dementia	rs4236673	8	27464929	G	0.622	0.02	0.002	7.43e-20	0	0.002	0.504
Alzheimer’s dementia	rs2093760	1	207786828	A	0.192	0.024	0.003	3.43e-19	0.002	0.003	0.224
Alzheimer’s dementia	rs867611	11	85776544	A	0.683	0.02	0.002	7.43e-19	-0.001	0.002	0.682
Alzheimer’s dementia	rs187370608	6	40942196	A	0.002	0.233	0.028	7.27e-17	0.016	0.019	0.21
Alzheimer’s dementia	rs2081545	11	59958380	C	0.618	0.018	0.002	5.55e-16	-0.003	0.002	0.945
Alzheimer’s dementia	rs1859788	7	99971834	G	0.676	0.018	0.002	9.04e-16	-0.006	0.002	0.996
Alzheimer’s dementia	rs11218343	11	121435587	T	0.956	0.036	0.005	4.06e-12	0.004	0.005	0.22
Alzheimer’s dementia	rs7810606	7	143108158	C	0.515	0.015	0.002	1.45e-11	0.002	0.002	0.217
Alzheimer’s dementia	rs111278892	19	1039323	G	0.147	0.02	0.003	3.34e-11	-0.001	0.003	0.694
Alzheimer’s dementia	rs12590654	14	92938855	G	0.664	0.015	0.002	6.62e-11	-0.002	0.002	0.861
Alzheimer’s dementia	rs4575098	1	161155392	A	0.228	0.016	0.003	9.49e-11	-0.003	0.002	0.876
Alzheimer’s dementia	rs9381563	6	47432637	C	0.356	0.014	0.002	9.98e-11	-0.002	0.002	0.813
Alzheimer’s dementia	rs6014724	20	54998544	A	0.905	0.023	0.004	2.69e-10	0.003	0.003	0.23
Alzheimer’s dementia	rs10933431	2	233981912	C	0.756	0.015	0.003	3.81e-10	0	0.002	0.48
Alzheimer’s dementia	rs442495	15	59022615	T	0.646	0.014	0.002	6.11e-10	-0.002	0.002	0.794
Alzheimer’s dementia	rs6448453	4	11026028	A	0.262	0.015	0.002	9.89e-10	-0.001	0.002	0.605
Alzheimer’s dementia	rs11257238	10	11717397	C	0.361	0.013	0.002	5.21e-09	0.005	0.002	0.0118
Alzheimer’s dementia	rs184384746	3	57226150	T	0.001	0.2	0.035	6.19e-09	0.032	0.028	0.127
Alzheimer’s dementia	rs28394864	17	47450775	A	0.453	0.012	0.002	8.43e-09	-0.001	0.002	0.681
Alzheimer’s dementia	rs76726049	18	56189459	C	0.011	0.057	0.01	1.69e-08	0.001	0.008	0.446
Alzheimer’s dementia	rs117618017	15	63569902	T	0.125	0.018	0.003	1.72e-08	-0.002	0.003	0.715
Alzheimer’s dementia	rs76320948	19	46241841	T	0.031	0.035	0.006	2.04e-08	-0.006	0.005	0.892
SNP	Reference SNP cluster ID
CHR	Chromosome
BP	Base pair position of the variant according to human reference sequence (GRCh37), Hg19
EA	Effect allele
NEA	Non-effect allele
EAF	Effect allele frequency

## Sheet: Table S4
Table S4 The effect estimates of the instrumental variables for 25(OH)D (exposure) and clinical traits
Trait	SNP	CHR	BP	EA	EAF	Summary Statistics from SNP-25(OH)D Associations			Summary Statistic for SNP-Clinical traits Associations
						Beta	se	p-value	Beta	se	p-value
BMI	rs10859995	12	96375682	C	0.58825	-0.0411764	0.00203262	3.03e-91	-0.0002	0.0017	0.8988
BMI	rs964184	11	116648917	G	0.13166	-0.0395885	0.00285868	1.3e-43	-0.0006	0.0025	0.821
BMI	rs1800588	15	58723675	T	0.21391	-0.0301723	0.00236671	3.17e-37	-0.0023	0.002	0.2529
BMI	rs8018720	14	39556185	C	0.82431	-0.031951	0.0025464	4.1e-36	-0.0001	0.0022	0.9618
BMI	rs705117	4	72608115	C	0.148404	-0.0313175	0.00287251	1.12e-27	0.0009	0.0023	0.6915
BMI	rs10426	19	51517798	G	0.7866	-0.0253957	0.00238265	1.59e-26	0.0011	0.0021	0.6092
BMI	rs3750296	1	17559656	C	0.340053	-0.0207464	0.00204228	3.04e-24	0.0012	0.0018	0.4917
BMI	rs1800775	16	56995236	A	0.48842	-0.016619	0.00195014	1.57e-17	-0.0028	0.0017	0.09542
BMI	rs7528419	1	109817192	A	0.77577	-0.019031	0.00232115	2.43e-16	-0.0022	0.002	0.2752
BMI	rs2229742	21	16339172	C	0.10473	-0.025738	0.0031902	7.16e-16	-0.0051	0.0027	0.05766
BMI	rs1149605	11	76485216	T	0.825798	-0.0203039	0.00257767	3.36e-15	-0.0012	0.0023	0.5847
BMI	rs3814995	19	36342212	T	0.31263	-0.0150181	0.00210922	1.08e-12	-0.0017	0.0019	0.3708
BMI	rs2909218	17	66464546	C	0.201466	-0.016894	0.00241812	2.82e-12	0.0016	0.0021	0.4499
BMI	rs2074735	22	31535872	G	0.93538	-0.02721	0.00396919	7.12e-12	-0.0033	0.0033	0.3133
BMI	rs12317268	12	21352541	G	0.149049	-0.0185268	0.00271712	9.2e-12	0.0017	0.0023	0.4629
BMI	rs1858889	7	107117447	A	0.50019	-0.0129058	0.00194211	3.03e-11	-0.0005	0.0017	0.7689
BMI	rs867772	1	220972343	G	0.683801	-0.0138687	0.0020911	3.31e-11	-0.0023	0.0018	0.2094
BMI	rs7519574	1	34726552	G	0.820235	-0.0167462	0.0025362	4.03e-11	-0.004	0.0022	0.07598
BMI	rs10832218	11	14181174	C	0.108746	-0.0184766	0.00293489	3.06e-10	-0.0019	0.0024	0.4192
BMI	rs8103262	19	53065814	T	0.69597	-0.0130466	0.00211431	6.8e-10	0.001	0.0019	0.6149
BMI	rs2037511	18	61366207	G	0.831783	-0.0160703	0.00261811	8.35e-10	0.0041	0.0023	0.07544
BMI	rs8091117	18	28919794	A	0.06438	-0.024124	0.00394315	9.48e-10	0.0027	0.0032	0.3986
BMI	rs7718395	5	118652574	C	0.680693	-0.012632	0.00209607	1.68e-09	0.0005	0.0018	0.7676
WHR	rs10832218	11	14181174	C	0.108746	-0.0184766	0.00293489	3.06e-10	0.0047	0.0025	0.06661
WHR	rs10859995	12	96375682	C	0.58825	-0.0411764	0.00203262	3.03e-91	0.0003	0.0018	0.8758
WHR	rs2909218	17	66464546	C	0.201466	-0.016894	0.00241812	2.82e-12	0.0023	0.0022	0.3011
WHR	rs6773343	3	141825598	C	0.277762	-0.0126122	0.0021711	6.28e-09	-0.0015	0.002	0.4477
WHR	rs705117	4	72608115	C	0.148404	-0.0313175	0.00287251	1.12e-27	-0.0004	0.0024	0.8772
WHR	rs10818769	9	125719923	G	0.861953	-0.0170264	0.00287012	2.99e-09	-0.0012	0.0024	0.6242
WHR	rs2037511	18	61366207	G	0.831783	-0.0160703	0.00261811	8.35e-10	0.0012	0.0024	0.6306
WHR	rs7519574	1	34726552	G	0.820235	-0.0167462	0.0025362	4.03e-11	0.0041	0.0024	0.0823
WHR	rs7569755	2	118648261	G	0.709231	-0.0139112	0.00214209	8.35e-11	-0.002	0.002	0.3025
WHR	rs7828742	8	116960729	G	0.597916	-0.0243955	0.0020299	2.85e-33	-0.0017	0.0018	0.347
WHR	rs867772	1	220972343	G	0.683801	-0.0138687	0.0020911	3.31e-11	0.0011	0.0019	0.562
WHR	rs964184	11	116648917	G	0.13166	-0.0395885	0.00285868	1.3e-43	0.001	0.0026	0.7149
WHR	rs10127775	1	230295789	A	0.39088	-0.0118338	0.00199707	3.11e-09	-0.0023	0.0017	0.1922
WHR	rs12997242	2	21381177	A	0.440804	-0.0124997	0.00197208	2.32e-10	0	0.0019	0.9864
WHR	rs1800775	16	56995236	A	0.48842	-0.016619	0.00195014	1.57e-17	-0.0027	0.0017	0.1243
WHR	rs3768013	1	150815411	A	0.366208	-0.0118746	0.00201595	3.86e-09	0.0014	0.0018	0.4329
WHR	rs532436	9	136149830	A	0.18577	-0.0150981	0.0025151	1.94e-09	0.0014	0.0024	0.5504
WHR	rs8091117	18	28919794	A	0.06438	-0.024124	0.00394315	9.48e-10	-0.0012	0.0033	0.7191
WHR	rs3750296	1	17559656	C	0.340053	-0.0207464	0.00204228	3.04e-24	-0.0013	0.0019	0.5076
WHR	rs8018720	14	39556185	C	0.82431	-0.031951	0.0025464	4.1e-36	-0.0019	0.0024	0.4163
WHR	rs1149605	11	76485216	T	0.825798	-0.0203039	0.00257767	3.36e-15	0.0019	0.0024	0.4373
WHR	rs3814995	19	36342212	T	0.31263	-0.0150181	0.00210922	1.08e-12	0.0036	0.0019	0.0609
WHR	rs8103262	19	53065814	T	0.69597	-0.0130466	0.00211431	6.8e-10	-0.0005	0.002	0.8175
Obesity	rs10859995	12	96375682	C	0.58825	-0.0411764	0.00203262	3.03e-91	-0.0039	0.013	0.76
Obesity	rs964184	11	116648917	G	0.13166	-0.0395885	0.00285868	1.3e-43	0.0056	0.018	0.76
Obesity	rs1800588	15	58723675	T	0.21391	-0.0301723	0.00236671	3.17e-37	-0.016	0.016	0.31
Obesity	rs8018720	14	39556185	C	0.82431	-0.031951	0.0025464	4.1e-36	-0.0056	0.017	0.74
Obesity	rs7828742	8	116960729	G	0.597916	-0.0243955	0.0020299	2.85e-33	0.022	0.013	0.083
Obesity	rs705117	4	72608115	C	0.148404	-0.0313175	0.00287251	1.12e-27	0.0064	0.018	0.72
Obesity	rs10426	19	51517798	G	0.7866	-0.0253957	0.00238265	1.59e-26	-0.0047	0.016	0.77
Obesity	rs3750296	1	17559656	C	0.340053	-0.0207464	0.00204228	3.04e-24	-0.0007	0.013	0.96
Obesity	rs1800775	16	56995236	A	0.48842	-0.016619	0.00195014	1.57e-17	-0.023	0.014	0.095
Obesity	rs7528419	1	109817192	A	0.77577	-0.019031	0.00232115	2.43e-16	-0.029	0.018	0.12
Obesity	rs2229742	21	16339172	C	0.10473	-0.025738	0.0031902	7.16e-16	-0.037	0.022	0.094
Obesity	rs804280	8	11612698	C	0.41591	-0.0163968	0.00204242	9.9e-16	-0.014	0.013	0.29
Obesity	rs1149605	11	76485216	T	0.825798	-0.0203039	0.00257767	3.36e-15	-0.019	0.017	0.25
Obesity	rs17765311	15	63789952	C	0.34376	-0.0151872	0.00204716	1.18e-13	-0.015	0.014	0.26
Obesity	rs1011468	7	104613791	A	0.474055	-0.0137886	0.00194617	1.39e-12	0.017	0.012	0.17
Obesity	rs2909218	17	66464546	C	0.201466	-0.016894	0.00241812	2.82e-12	-0.01	0.016	0.52
Obesity	rs523583	11	66070146	A	0.533021	-0.0134814	0.00196347	6.6e-12	0.026	0.013	0.042
Obesity	rs2074735	22	31535872	G	0.93538	-0.02721	0.00396919	7.12e-12	-0.043	0.025	0.078
Obesity	rs12317268	12	21352541	G	0.149049	-0.0185268	0.00271712	9.2e-12	0.021	0.017	0.21
Obesity	rs1858889	7	107117447	A	0.50019	-0.0129058	0.00194211	3.03e-11	-0.0048	0.012	0.7
Obesity	rs867772	1	220972343	G	0.683801	-0.0138687	0.0020911	3.31e-11	-0.013	0.014	0.36
Obesity	rs7519574	1	34726552	G	0.820235	-0.0167462	0.0025362	4.03e-11	-0.0088	0.017	0.61
Obesity	rs7569755	2	118648261	G	0.709231	-0.0139112	0.00214209	8.35e-11	0.0055	0.014	0.69
Obesity	rs10832218	11	14181174	C	0.108746	-0.0184766	0.00293489	3.06e-10	0.0028	0.013	0.82
Obesity	rs8103262	19	53065814	T	0.69597	-0.0130466	0.00211431	6.8e-10	0.014	0.016	0.4
Obesity	rs2037511	18	61366207	G	0.831783	-0.0160703	0.00261811	8.35e-10	-0.0019	0.017	0.91
Obesity	rs8091117	18	28919794	A	0.06438	-0.024124	0.00394315	9.48e-10	0.0039	0.024	0.87
Obesity	rs7718395	5	118652574	C	0.680693	-0.012632	0.00209607	1.68e-09	-0.0015	0.013	0.91
Obesity	rs10500209	19	11979164	C	0.28373	-0.0129055	0.00216999	2.73e-09	0.0004	0.014	0.98
Obesity	rs10818769	9	125719923	G	0.861953	-0.0170264	0.00287012	2.99e-09	0.021	0.018	0.23
Obesity	rs10127775	1	230295789	A	0.39088	-0.0118338	0.00199707	3.11e-09	0.0087	0.013	0.49
Obesity	rs3768013	1	150815411	A	0.366208	-0.0118746	0.00201595	3.86e-09	-0.029	0.013	0.022
Obesity	rs6773343	3	141825598	C	0.277762	-0.0126122	0.0021711	6.28e-09	0.0008	0.014	0.95
FG	rs10859995	12	96375682	C	0.58825	-0.0411764	0.00203262	3.03e-91	-0.0022	0.0032	0.5014
FG	rs964184	11	116648917	G	0.13166	-0.0395885	0.00285868	1.3e-43	-0.013	0.0046	0.004448
FG	rs1800588	15	58723675	T	0.21391	-0.0301723	0.00236671	3.17e-37	0.0002	0.004	0.9556
FG	rs8018720	14	39556185	C	0.82431	-0.031951	0.0025464	4.1e-36	0.0071	0.0044	0.1022
FG	rs7828742	8	116960729	G	0.597916	-0.0243955	0.0020299	2.85e-33	-0.0014	0.0033	0.6801
FG	rs705117	4	72608115	C	0.148404	-0.0313175	0.00287251	1.12e-27	0.002	0.0046	0.6655
FG	rs10426	19	51517798	G	0.7866	-0.0253957	0.00238265	1.59e-26	0.0028	0.004	0.4871
FG	rs3750296	1	17559656	C	0.340053	-0.0207464	0.00204228	3.04e-24	0.0015	0.0034	0.6661
FG	rs1800775	16	56995236	A	0.48842	-0.016619	0.00195014	1.57e-17	-0.0039	0.0036	0.2805
FG	rs7528419	1	109817192	A	0.77577	-0.019031	0.00232115	2.43e-16	-0.0039	0.0046	0.3989
FG	rs2229742	21	16339172	C	0.10473	-0.025738	0.0031902	7.16e-16	-0.0053	0.0056	0.3437
FG	rs804280	8	11612698	C	0.41591	-0.0163968	0.00204242	9.9e-16	-0.0006	0.0032	0.8499
FG	rs1149605	11	76485216	T	0.825798	-0.0203039	0.00257767	3.36e-15	0.0009	0.0043	0.8412
FG	rs17765311	15	63789952	C	0.34376	-0.0151872	0.00204716	1.18e-13	-0.0032	0.0035	0.3599
FG	rs1229984	4	100239319	C	0.97732	-0.0474725	0.0064827	2.43e-13	-0.39	0.33	0.2442
FG	rs3814995	19	36342212	T	0.31263	-0.0150181	0.00210922	1.08e-12	0.0026	0.0071	0.7155
FG	rs1011468	7	104613791	A	0.474055	-0.0137886	0.00194617	1.39e-12	0.001	0.0032	0.7454
FG	rs2909218	17	66464546	C	0.201466	-0.016894	0.00241812	2.82e-12	-0.0096	0.004	0.01719
FG	rs523583	11	66070146	A	0.533021	-0.0134814	0.00196347	6.6e-12	0.0011	0.0033	0.7461
FG	rs2074735	22	31535872	G	0.93538	-0.02721	0.00396919	7.12e-12	-0.0055	0.0057	0.3298
FG	rs12317268	12	21352541	G	0.149049	-0.0185268	0.00271712	9.2e-12	0.0039	0.0041	0.3419
FG	rs1858889	7	107117447	A	0.50019	-0.0129058	0.00194211	3.03e-11	0.0052	0.0032	0.1071
FG	rs867772	1	220972343	G	0.683801	-0.0138687	0.0020911	3.31e-11	0.0079	0.0035	0.02468
FG	rs7519574	1	34726552	G	0.820235	-0.0167462	0.0025362	4.03e-11	-0.0024	0.0045	0.5893
FG	rs7569755	2	118648261	G	0.709231	-0.0139112	0.00214209	8.35e-11	-0.0025	0.0036	0.482
FG	rs10887718	10	82042624	T	0.527613	-0.0125365	0.0019461	1.18e-10	-0.0033	0.0091	0.7149
FG	rs10832218	11	14181174	C	0.108746	-0.0184766	0.00293489	3.06e-10	0.0029	0.0032	0.3634
FG	rs8103262	19	53065814	T	0.69597	-0.0130466	0.00211431	6.8e-10	-0.0002	0.004	0.9584
FG	rs6698680	1	2329661	G	0.464629	-0.0119859	0.00194708	7.47e-10	0.015	0.011	0.1732
FG	rs2037511	18	61366207	G	0.831783	-0.0160703	0.00261811	8.35e-10	-0.0007	0.0042	0.8583
FG	rs8091117	18	28919794	A	0.06438	-0.024124	0.00394315	9.48e-10	-0.011	0.0059	0.06236
FG	rs7718395	5	118652574	C	0.680693	-0.012632	0.00209607	1.68e-09	0.0032	0.0035	0.3497
FG	rs10500209	19	11979164	C	0.28373	-0.0129055	0.00216999	2.73e-09	0.0032	0.0035	0.361
FG	rs10818769	9	125719923	G	0.861953	-0.0170264	0.00287012	2.99e-09	-0.0024	0.0045	0.5887
FG	rs10127775	1	230295789	A	0.39088	-0.0118338	0.00199707	3.11e-09	0.0015	0.0032	0.6319
FG	rs3768013	1	150815411	A	0.366208	-0.0118746	0.00201595	3.86e-09	0.0045	0.0033	0.1694
FG	rs6773343	3	141825598	C	0.277762	-0.0126122	0.0021711	6.28e-09	-0.0031	0.0035	0.3765
FI	rs10859995	12	96375682	C	0.58825	-0.0411764	0.00203262	3.03e-91	-0.0008	0.0027	0.7559
FI	rs964184	11	116648917	G	0.13166	-0.0395885	0.00285868	1.3e-43	0.0022	0.0038	0.5742
FI	rs1800588	15	58723675	T	0.21391	-0.0301723	0.00236671	3.17e-37	-0.0042	0.0033	0.2049
FI	rs8018720	14	39556185	C	0.82431	-0.031951	0.0025464	4.1e-36	-0.0013	0.0037	0.7205
FI	rs7828742	8	116960729	G	0.597916	-0.0243955	0.0020299	2.85e-33	-0.003	0.0028	0.2788
FI	rs705117	4	72608115	C	0.148404	-0.0313175	0.00287251	1.12e-27	0.0023	0.0039	0.5463
FI	rs10426	19	51517798	G	0.7866	-0.0253957	0.00238265	1.59e-26	-0.0026	0.0033	0.4387
FI	rs3750296	1	17559656	C	0.340053	-0.0207464	0.00204228	3.04e-24	0.0008	0.0029	0.7849
FI	rs1800775	16	56995236	A	0.48842	-0.016619	0.00195014	1.57e-17	-0.0028	0.003	0.3584
FI	rs7528419	1	109817192	A	0.77577	-0.019031	0.00232115	2.43e-16	-0.0044	0.0036	0.2139
FI	rs2229742	21	16339172	C	0.10473	-0.025738	0.0031902	7.16e-16	0.0019	0.0047	0.6846
FI	rs804280	8	11612698	C	0.41591	-0.0163968	0.00204242	9.9e-16	-0.0087	0.0027	0.001491
FI	rs1149605	11	76485216	T	0.825798	-0.0203039	0.00257767	3.36e-15	-0.0057	0.0037	0.1196
FI	rs17765311	15	63789952	C	0.34376	-0.0151872	0.00204716	1.18e-13	-0.0022	0.0029	0.4394
FI	rs1229984	4	100239319	C	0.97732	-0.0474725	0.0064827	2.43e-13	0.0079	0.016	0.6139
FI	rs3814995	19	36342212	T	0.31263	-0.0150181	0.00210922	1.08e-12	0.0032	0.0056	0.5743
FI	rs1011468	7	104613791	A	0.474055	-0.0137886	0.00194617	1.39e-12	0.0026	0.0027	0.3222
FI	rs2909218	17	66464546	C	0.201466	-0.016894	0.00241812	2.82e-12	0.0028	0.0034	0.4064
FI	rs523583	11	66070146	A	0.533021	-0.0134814	0.00196347	6.6e-12	0.0064	0.0027	0.01973
FI	rs2074735	22	31535872	G	0.93538	-0.02721	0.00396919	7.12e-12	-0.0025	0.0046	0.5912
FI	rs12317268	12	21352541	G	0.149049	-0.0185268	0.00271712	9.2e-12	-0.0035	0.0034	0.3082
FI	rs1858889	7	107117447	A	0.50019	-0.0129058	0.00194211	3.03e-11	0.0022	0.0027	0.4253
FI	rs867772	1	220972343	G	0.683801	-0.0138687	0.0020911	3.31e-11	0.006	0.003	0.04488
FI	rs7519574	1	34726552	G	0.820235	-0.0167462	0.0025362	4.03e-11	0.005	0.0039	0.201
FI	rs7569755	2	118648261	G	0.709231	-0.0139112	0.00214209	8.35e-11	0	0.0031	0.9933
FI	rs10887718	10	82042624	T	0.527613	-0.0125365	0.0019461	1.18e-10	-0.0006	0.0066	0.9285
FI	rs10832218	11	14181174	C	0.108746	-0.0184766	0.00293489	3.06e-10	0.0016	0.0027	0.5484
FI	rs8103262	19	53065814	T	0.69597	-0.0130466	0.00211431	6.8e-10	-0.0002	0.0032	0.9495
FI	rs6698680	1	2329661	G	0.464629	-0.0119859	0.00194708	7.47e-10	-0.0035	0.0078	0.6579
FI	rs2037511	18	61366207	G	0.831783	-0.0160703	0.00261811	8.35e-10	0.0006	0.0035	0.8738
FI	rs8091117	18	28919794	A	0.06438	-0.024124	0.00394315	9.48e-10	0	0.005	0.9937
FI	rs7718395	5	118652574	C	0.680693	-0.012632	0.00209607	1.68e-09	0.0037	0.0029	0.199
FI	rs10500209	19	11979164	C	0.28373	-0.0129055	0.00216999	2.73e-09	-0.0006	0.003	0.8398
FI	rs10818769	9	125719923	G	0.861953	-0.0170264	0.00287012	2.99e-09	-0.0037	0.0037	0.3168
FI	rs10127775	1	230295789	A	0.39088	-0.0118338	0.00199707	3.11e-09	-0.0015	0.0027	0.5906
FI	rs3768013	1	150815411	A	0.366208	-0.0118746	0.00201595	3.86e-09	-0.0004	0.0028	0.8983
FI	rs6773343	3	141825598	C	0.277762	-0.0126122	0.0021711	6.28e-09	0.005	0.003	0.09755
Proinsulin	rs10859995	12	96375682	C	0.58825	-0.0411764	0.00203262	3.03e-91	-0.0012	0.0072	0.8717
Proinsulin	rs964184	11	116648917	G	0.13166	-0.0395885	0.00285868	1.3e-43	-0.0079	0.01	0.4289
Proinsulin	rs1800588	15	58723675	T	0.21391	-0.0301723	0.00236671	3.17e-37	0.0018	0.0085	0.828
Proinsulin	rs8018720	14	39556185	C	0.82431	-0.031951	0.0025464	4.1e-36	0.0063	0.0095	0.5095
Proinsulin	rs7828742	8	116960729	G	0.597916	-0.0243955	0.0020299	2.85e-33	-0.0061	0.0072	0.3967
Proinsulin	rs705117	4	72608115	C	0.148404	-0.0313175	0.00287251	1.12e-27	0.021	0.0098	0.03297
Proinsulin	rs10426	19	51517798	G	0.7866	-0.0253957	0.00238265	1.59e-26	-0.0035	0.0085	0.6812
Proinsulin	rs3750296	1	17559656	C	0.340053	-0.0207464	0.00204228	3.04e-24	0.0093	0.0078	0.2321
Proinsulin	rs1800775	16	56995236	A	0.48842	-0.016619	0.00195014	1.57e-17	-0.0052	0.0079	0.5086
Proinsulin	rs7528419	1	109817192	A	0.77577	-0.019031	0.00232115	2.43e-16	-0.011	0.0089	0.2398
Proinsulin	rs2229742	21	16339172	C	0.10473	-0.025738	0.0031902	7.16e-16	-0.007	0.012	0.5537
Proinsulin	rs804280	8	11612698	C	0.41591	-0.0163968	0.00204242	9.9e-16	-0.0044	0.007	0.5323
Proinsulin	rs1149605	11	76485216	T	0.825798	-0.0203039	0.00257767	3.36e-15	0.011	0.0096	0.2682
Proinsulin	rs1229984	4	100239319	C	0.97732	-0.0474725	0.0064827	2.43e-13	0.0059	0.021	0.7856
Proinsulin	rs3814995	19	36342212	T	0.31263	-0.0150181	0.00210922	1.08e-12	-0.015	0.023	0.4999
Proinsulin	rs1011468	7	104613791	A	0.474055	-0.0137886	0.00194617	1.39e-12	0.0042	0.0071	0.5562
Proinsulin	rs2909218	17	66464546	C	0.201466	-0.016894	0.00241812	2.82e-12	-0.031	0.0088	0.0003752
Proinsulin	rs523583	11	66070146	A	0.533021	-0.0134814	0.00196347	6.6e-12	-0.0087	0.0075	0.2406
Proinsulin	rs2074735	22	31535872	G	0.93538	-0.02721	0.00396919	7.12e-12	-0.0027	0.014	0.8429
Proinsulin	rs12317268	12	21352541	G	0.149049	-0.0185268	0.00271712	9.2e-12	-0.0014	0.0097	0.8829
Proinsulin	rs1858889	7	107117447	A	0.50019	-0.0129058	0.00194211	3.03e-11	0.0038	0.007	0.5865
Proinsulin	rs867772	1	220972343	G	0.683801	-0.0138687	0.0020911	3.31e-11	-0.0001	0.0076	0.9869
Proinsulin	rs7519574	1	34726552	G	0.820235	-0.0167462	0.0025362	4.03e-11	0.014	0.0097	0.1487
Proinsulin	rs7569755	2	118648261	G	0.709231	-0.0139112	0.00214209	8.35e-11	0.0035	0.0078	0.6583
Proinsulin	rs10832218	11	14181174	C	0.108746	-0.0184766	0.00293489	3.06e-10	0.0024	0.007	0.726
Proinsulin	rs8103262	19	53065814	T	0.69597	-0.0130466	0.00211431	6.8e-10	0.0004	0.0078	0.9565
Proinsulin	rs2037511	18	61366207	G	0.831783	-0.0160703	0.00261811	8.35e-10	-0.0067	0.0094	0.475
Proinsulin	rs8091117	18	28919794	A	0.06438	-0.024124	0.00394315	9.48e-10	-0.029	0.013	0.03341
Proinsulin	rs7718395	5	118652574	C	0.680693	-0.012632	0.00209607	1.68e-09	0.0031	0.0078	0.69
Proinsulin	rs10500209	19	11979164	C	0.28373	-0.0129055	0.00216999	2.73e-09	-0.0064	0.008	0.4259
Proinsulin	rs10818769	9	125719923	G	0.861953	-0.0170264	0.00287012	2.99e-09	-0.023	0.01	0.02617
Proinsulin	rs10127775	1	230295789	A	0.39088	-0.0118338	0.00199707	3.11e-09	0.015	0.0072	0.03901
Proinsulin	rs3768013	1	150815411	A	0.366208	-0.0118746	0.00201595	3.86e-09	-0.0003	0.0073	0.9652
Proinsulin	rs6773343	3	141825598	C	0.277762	-0.0126122	0.0021711	6.28e-09	-0.015	0.008	0.05451
HbA1c	rs964184	11	116648917	G	0.13166	-0.0395885	0.00285868	1.3e-43	-0.0093	0.0028	0.0008796
HbA1c	rs1800588	15	58723675	T	0.21391	-0.0301723	0.00236671	3.17e-37	-0.0003	0.0022	0.8903
HbA1c	rs8018720	14	39556185	C	0.82431	-0.031951	0.0025464	4.1e-36	0.0001	0.0024	0.9665
HbA1c	rs10426	19	51517798	G	0.7866	-0.0253957	0.00238265	1.59e-26	-0.0023	0.0025	0.3547
HbA1c	rs3750296	1	17559656	C	0.340053	-0.0207464	0.00204228	3.04e-24	-0.0003	0.0021	0.8848
HbA1c	rs1800775	16	56995236	A	0.48842	-0.016619	0.00195014	1.57e-17	0.0003	0.0017	0.8563
HbA1c	rs7528419	1	109817192	A	0.77577	-0.019031	0.00232115	2.43e-16	-0.0012	0.0026	0.643
HbA1c	rs2229742	21	16339172	C	0.10473	-0.025738	0.0031902	7.16e-16	0.002	0.0027	0.4576
HbA1c	rs804280	8	11612698	C	0.41591	-0.0163968	0.00204242	9.9e-16	-0.0018	0.002	0.3602
HbA1c	rs1149605	11	76485216	T	0.825798	-0.0203039	0.00257767	3.36e-15	-0.0012	0.0026	0.643
HbA1c	rs17765311	15	63789952	C	0.34376	-0.0151872	0.00204716	1.18e-13	0.0001	0.0018	0.9547
HbA1c	rs3814995	19	36342212	T	0.31263	-0.0150181	0.00210922	1.08e-12	-0.0017	0.0022	0.4343
HbA1c	rs1011468	7	104613791	A	0.474055	-0.0137886	0.00194617	1.39e-12	0.0004	0.0019	0.8301
HbA1c	rs2909218	17	66464546	C	0.201466	-0.016894	0.00241812	2.82e-12	0.0002	0.0023	0.93
HbA1c	rs523583	11	66070146	A	0.533021	-0.0134814	0.00196347	6.6e-12	-0.0016	0.0018	0.3634
HbA1c	rs2074735	22	31535872	G	0.93538	-0.02721	0.00396919	7.12e-12	0.003	0.0035	0.3941
HbA1c	rs12317268	12	21352541	G	0.149049	-0.0185268	0.00271712	9.2e-12	0.0019	0.0024	0.425
HbA1c	rs1858889	7	107117447	A	0.50019	-0.0129058	0.00194211	3.03e-11	0.0015	0.0019	0.4209
HbA1c	rs867772	1	220972343	G	0.683801	-0.0138687	0.0020911	3.31e-11	-0.0001	0.002	0.9595
HbA1c	rs7519574	1	34726552	G	0.820235	-0.0167462	0.0025362	4.03e-11	0.0006	0.0025	0.8092
HbA1c	rs7569755	2	118648261	G	0.709231	-0.0139112	0.00214209	8.35e-11	0.0016	0.002	0.4161
HbA1c	rs10887718	10	82042624	T	0.527613	-0.0125365	0.0019461	1.18e-10	-0.003	0.0037	0.4209
HbA1c	rs10832218	11	14181174	C	0.108746	-0.0184766	0.00293489	3.06e-10	-0.0029	0.0018	0.09947
HbA1c	rs8103262	19	53065814	T	0.69597	-0.0130466	0.00211431	6.8e-10	-0.0041	0.0023	0.07189
HbA1c	rs2037511	18	61366207	G	0.831783	-0.0160703	0.00261811	8.35e-10	-0.0006	0.0024	0.8011
HbA1c	rs8091117	18	28919794	A	0.06438	-0.024124	0.00394315	9.48e-10	-0.0053	0.0037	0.1551
HbA1c	rs7718395	5	118652574	C	0.680693	-0.012632	0.00209607	1.68e-09	-0.0007	0.002	0.722
HbA1c	rs10500209	19	11979164	C	0.28373	-0.0129055	0.00216999	2.73e-09	0.0025	0.002	0.2038
HbA1c	rs10818769	9	125719923	G	0.861953	-0.0170264	0.00287012	2.99e-09	0.0032	0.0026	0.2164
HbA1c	rs10127775	1	230295789	A	0.39088	-0.0118338	0.00199707	3.11e-09	-0.002	0.0017	0.2274
HbA1c	rs3768013	1	150815411	A	0.366208	-0.0118746	0.00201595	3.86e-09	0.0052	0.0019	0.005272
HDL	rs10859995	12	96375682	C	0.58825	-0.0411764	0.00203262	3.03e-91	-0.0016	0.0048	0.9594
HDL	rs8018720	14	39556185	C	0.82431	-0.031951	0.0025464	4.1e-36	0.0008	0.0064	0.9818
HDL	rs7828742	8	116960729	G	0.597916	-0.0243955	0.0020299	2.85e-33	0.0081	0.0049	0.04468
HDL	rs705117	4	72608115	C	0.148404	-0.0313175	0.00287251	1.12e-27	0.0005	0.0068	0.9943
HDL	rs10426	19	51517798	G	0.7866	-0.0253957	0.00238265	1.59e-26	0.004	0.0064	0.7928
HDL	rs3750296	1	17559656	C	0.340053	-0.0207464	0.00204228	3.04e-24	0.005	0.0053	0.2794
HDL	rs58542926	19	19379549	C	0.92317	-0.0329874	0.00367204	2.63e-19	-0.0126	0.009	0.1695
HDL	rs2229742	21	16339172	C	0.10473	-0.025738	0.0031902	7.16e-16	0.0004	0.0057	0.7275
HDL	rs804280	8	11612698	C	0.41591	-0.0163968	0.00204242	9.9e-16	-0.0031	0.0048	0.8974
HDL	rs1149605	11	76485216	T	0.825798	-0.0203039	0.00257767	3.36e-15	0.0053	0.0065	0.1413
HDL	rs17765311	15	63789952	C	0.34376	-0.0151872	0.00204716	1.18e-13	-0.0043	0.0036	0.2173
HDL	rs3814995	19	36342212	T	0.31263	-0.0150181	0.00210922	1.08e-12	0.0072	0.0046	0.0552
HDL	rs1011468	7	104613791	A	0.474055	-0.0137886	0.00194617	1.39e-12	-0.004	0.0048	0.2803
HDL	rs2909218	17	66464546	C	0.201466	-0.016894	0.00241812	2.82e-12	0.007	0.0061	0.3481
HDL	rs523583	11	66070146	A	0.533021	-0.0134814	0.00196347	6.6e-12	-0.0083	0.0049	0.03267
HDL	rs12317268	12	21352541	G	0.149049	-0.0185268	0.00271712	9.2e-12	0.0044	0.0064	0.5482
HDL	rs1858889	7	107117447	A	0.50019	-0.0129058	0.00194211	3.03e-11	-0.0067	0.0048	0.1131
HDL	rs7519574	1	34726552	G	0.820235	-0.0167462	0.0025362	4.03e-11	-0.0045	0.0069	0.4776
HDL	rs7569755	2	118648261	G	0.709231	-0.0139112	0.00214209	8.35e-11	-0.0055	0.0053	0.201
HDL	rs10832218	11	14181174	C	0.108746	-0.0184766	0.00293489	3.06e-10	-0.005	0.0049	0.2932
HDL	rs8103262	19	53065814	T	0.69597	-0.0130466	0.00211431	6.8e-10	-0.0032	0.0065	0.9614
HDL	rs2037511	18	61366207	G	0.831783	-0.0160703	0.00261811	8.35e-10	-0.0071	0.0063	0.4813
HDL	rs8091117	18	28919794	A	0.06438	-0.024124	0.00394315	9.48e-10	0.0014	0.0092	0.6656
HDL	rs10500209	19	11979164	C	0.28373	-0.0129055	0.00216999	2.73e-09	0.0031	0.0054	0.5477
HDL	rs10818769	9	125719923	G	0.861953	-0.0170264	0.00287012	2.99e-09	-0.0074	0.0069	0.4849
HDL	rs3768013	1	150815411	A	0.366208	-0.0118746	0.00201595	3.86e-09	-0.0028	0.0049	0.4565
HDL	rs6773343	3	141825598	C	0.277762	-0.0126122	0.0021711	6.28e-09	0.007	0.0053	0.1114
LDL	rs1800588	15	58723675	T	0.21391	-0.0301723	0.00236671	3.17e-37	-0.0023	0.0066	0.8627
LDL	rs7828742	8	116960729	G	0.597916	-0.0243955	0.0020299	2.85e-33	-0.0018	0.0054	0.8985
LDL	rs3750296	1	17559656	C	0.340053	-0.0207464	0.00204228	3.04e-24	0.0009	0.0057	0.7121
LDL	rs2229742	21	16339172	C	0.10473	-0.025738	0.0031902	7.16e-16	0.0094	0.0062	0.2175
LDL	rs804280	8	11612698	C	0.41591	-0.0163968	0.00204242	9.9e-16	-0.0046	0.0052	0.3632
LDL	rs1149605	11	76485216	T	0.825798	-0.0203039	0.00257767	3.36e-15	-0.0075	0.007	0.3877
LDL	rs3814995	19	36342212	T	0.31263	-0.0150181	0.00210922	1.08e-12	-0.0053	0.0049	0.3088
LDL	rs2909218	17	66464546	C	0.201466	-0.016894	0.00241812	2.82e-12	-0.0097	0.0067	0.08678
LDL	rs523583	11	66070146	A	0.533021	-0.0134814	0.00196347	6.6e-12	0.0071	0.0053	0.08319
LDL	rs2074735	22	31535872	G	0.93538	-0.02721	0.00396919	7.12e-12	0.0046	0.0103	0.6944
LDL	rs12317268	12	21352541	G	0.149049	-0.0185268	0.00271712	9.2e-12	-0.0093	0.0069	0.2951
LDL	rs1047891	2	211540507	A	0.31521	-0.014168	0.00208809	1.16e-11	0.0079	0.0042	0.1422
LDL	rs1858889	7	107117447	A	0.50019	-0.0129058	0.00194211	3.03e-11	0.0017	0.0052	0.7002
LDL	rs7519574	1	34726552	G	0.820235	-0.0167462	0.0025362	4.03e-11	-0.0039	0.0076	0.8964
LDL	rs7569755	2	118648261	G	0.709231	-0.0139112	0.00214209	8.35e-11	-0.0083	0.0058	0.2084
LDL	rs10832218	11	14181174	C	0.108746	-0.0184766	0.00293489	3.06e-10	-0.0023	0.0053	0.9884
LDL	rs8103262	19	53065814	T	0.69597	-0.0130466	0.00211431	6.8e-10	-0.005	0.0071	0.3413
LDL	rs2037511	18	61366207	G	0.831783	-0.0160703	0.00261811	8.35e-10	-0.0116	0.0069	0.1006
LDL	rs8091117	18	28919794	A	0.06438	-0.024124	0.00394315	9.48e-10	-0.0063	0.0099	0.5784
LDL	rs10818769	9	125719923	G	0.861953	-0.0170264	0.00287012	2.99e-09	0.0084	0.0075	0.2614
LDL	rs10127775	1	230295789	A	0.39088	-0.0118338	0.00199707	3.11e-09	0.0057	0.0038	0.1227
LDL	rs3768013	1	150815411	A	0.366208	-0.0118746	0.00201595	3.86e-09	0.008	0.0053	0.2606
LDL	rs6773343	3	141825598	C	0.277762	-0.0126122	0.0021711	6.28e-09	-0.0006	0.0058	0.892
TC	rs804280	8	11612698	C	0.41591	-0.0163968	0.00204242	9.9e-16	0.0039	0.0051	0.5061
TC	rs7828742	8	116960729	G	0.597916	-0.0243955	0.0020299	2.85e-33	0.0057	0.0053	0.2849
TC	rs3750296	1	17559656	C	0.340053	-0.0207464	0.00204228	3.04e-24	0.0015	0.0056	0.9792
TC	rs2229742	21	16339172	C	0.10473	-0.025738	0.0031902	7.16e-16	0.0128	0.0059	0.05389
TC	rs17765311	15	63789952	C	0.34376	-0.0151872	0.00204716	1.18e-13	0.0149	0.0038	6.35e-05
TC	rs3814995	19	36342212	T	0.31263	-0.0150181	0.00210922	1.08e-12	0.0018	0.0047	0.6368
TC	rs2909218	17	66464546	C	0.201466	-0.016894	0.00241812	2.82e-12	-0.0033	0.0065	0.441
TC	rs523583	11	66070146	A	0.533021	-0.0134814	0.00196347	6.6e-12	0.0027	0.0052	0.4982
TC	rs2074735	22	31535872	G	0.93538	-0.02721	0.00396919	7.12e-12	-0.009	0.0102	0.3073
TC	rs12317268	12	21352541	G	0.149049	-0.0185268	0.00271712	9.2e-12	-0.0039	0.0067	0.8928
TC	rs1858889	7	107117447	A	0.50019	-0.0129058	0.00194211	3.03e-11	-0.0003	0.0051	0.966
TC	rs7519574	1	34726552	G	0.820235	-0.0167462	0.0025362	4.03e-11	-0.0053	0.0074	0.8128
TC	rs8103262	19	53065814	T	0.69597	-0.0130466	0.00211431	6.8e-10	-0.0031	0.0069	0.4786
TC	rs7718395	5	118652574	C	0.680693	-0.012632	0.00209607	1.68e-09	0.0114	0.0057	0.05149
TC	rs10500209	19	11979164	C	0.28373	-0.0129055	0.00216999	2.73e-09	0.0149	0.0058	0.008395
TC	rs10818769	9	125719923	G	0.861953	-0.0170264	0.00287012	2.99e-09	0.0109	0.0073	0.1713
TC	rs3768013	1	150815411	A	0.366208	-0.0118746	0.00201595	3.86e-09	0.0022	0.0052	0.8507
PP	rs12803256	11	71132868	A	0.221972	-0.0867563	0.00290845	1.64e-195	0.0406	0.0239	0.08988
PP	rs117913124	11	14900931	A	0.0264023	-0.206338	0.00937942	2.94e-107	-0.0426	0.0665	0.5223
PP	rs10859995	12	96375682	C	0.58825	-0.0411764	0.00203262	3.03e-91	-0.026	0.0206	0.2076
PP	rs964184	11	116648917	G	0.13166	-0.0395885	0.00285868	1.3e-43	0.0734	0.0301	0.0147
PP	rs2011425	2	234627608	G	0.0763193	-0.046356	0.00361059	9.93e-38	-0.0683	0.0377	0.0699
PP	rs1800588	15	58723675	T	0.21391	-0.0301723	0.00236671	3.17e-37	0.003	0.0248	0.9045
PP	rs8018720	14	39556185	C	0.82431	-0.031951	0.0025464	4.1e-36	0.0173	0.027	0.5207
PP	rs705117	4	72608115	C	0.148404	-0.0313175	0.00287251	1.12e-27	0.0285	0.029	0.326
PP	rs12123821	1	152179152	C	0.95124	-0.0525854	0.00513409	1.28e-24	-0.0039	0.0519	0.9396
PP	rs3750296	1	17559656	C	0.340053	-0.0207464	0.00204228	3.04e-24	-0.0223	0.0215	0.2998
PP	rs2762942	20	52788925	G	0.05465	-0.0434452	0.00434894	1.69e-23	-0.0114	0.0497	0.8183
PP	rs58542926	19	19379549	C	0.92317	-0.0329874	0.00367204	2.63e-19	0.0116	0.0394	0.7683
PP	rs28364331	4	100201295	A	0.981844	-0.0625998	0.00718779	3.06e-18	0.0099	0.0806	0.9027
PP	rs7528419	1	109817192	A	0.77577	-0.019031	0.00232115	2.43e-16	0.0472	0.0248	0.05655
PP	rs11264360	1	155284586	T	0.75949	-0.0183216	0.00228636	1.12e-15	-0.0198	0.0247	0.4224
PP	rs157595	19	45425460	G	0.622459	-0.0160963	0.00205118	4.25e-15	0.038	0.0225	0.09154
PP	rs6123359	20	52714706	A	0.897784	-0.024207	0.00323663	7.48e-14	-0.0496	0.0344	0.1494
PP	rs17765311	15	63789952	C	0.34376	-0.0151872	0.00204716	1.18e-13	0.0032	0.0215	0.8825
PP	rs3814995	19	36342212	T	0.31263	-0.0150181	0.00210922	1.08e-12	0.009	0.0241	0.7102
PP	rs1011468	7	104613791	A	0.474055	-0.0137886	0.00194617	1.39e-12	0.0265	0.0205	0.1974
PP	rs2847500	11	120114421	A	0.12185	-0.0207607	0.00294927	1.93e-12	-0.0106	0.0321	0.7423
PP	rs2909218	17	66464546	C	0.201466	-0.016894	0.00241812	2.82e-12	0.044	0.0254	0.08291
PP	rs523583	11	66070146	A	0.533021	-0.0134814	0.00196347	6.6e-12	0.052	0.0208	0.01227
PP	rs2074735	22	31535872	G	0.93538	-0.02721	0.00396919	7.12e-12	0.0594	0.0404	0.141
PP	rs12317268	12	21352541	G	0.149049	-0.0185268	0.00271712	9.2e-12	0.0577	0.0283	0.04114
PP	rs62007299	15	77711719	A	0.711739	-0.014225	0.00214514	3.33e-11	-0.0062	0.0225	0.7813
PP	rs7519574	1	34726552	G	0.820235	-0.0167462	0.0025362	4.03e-11	0.0088	0.0272	0.7478
PP	rs111529171	7	21571932	C	0.215851	-0.015488	0.0023691	6.26e-11	-0.0297	0.0251	0.2371
PP	rs7569755	2	118648261	G	0.709231	-0.0139112	0.00214209	8.35e-11	-0.0231	0.0226	0.3058
PP	rs6724965	2	101440151	G	0.17274	-0.0165267	0.0025731	1.34e-10	0.0447	0.027	0.09755
PP	rs12997242	2	21381177	A	0.440804	-0.0124997	0.00197208	2.32e-10	0.0383	0.0206	0.06367
PP	rs58073039	4	88287363	G	0.29975	-0.0133055	0.00210962	2.84e-10	0.011	0.0224	0.6227
PP	rs10832218	11	14181174	C	0.108746	-0.0184766	0.00293489	3.06e-10	-0.0179	0.0271	0.5089
PP	rs56044892	1	41830086	C	0.795957	-0.0153531	0.00244011	3.13e-10	0.0214	0.0263	0.4149
PP	rs8103262	19	53065814	T	0.69597	-0.0130466	0.00211431	6.8e-10	0.0391	0.0231	0.09088
PP	rs6698680	1	2329661	G	0.464629	-0.0119859	0.00194708	7.47e-10	0.0248	0.0209	0.2348
PP	rs2037511	18	61366207	G	0.831783	-0.0160703	0.00261811	8.35e-10	-0.0387	0.0273	0.156
PP	rs8091117	18	28919794	A	0.06438	-0.024124	0.00394315	9.48e-10	-0.0206	0.0408	0.6132
PP	rs6438900	3	125148287	C	0.745141	-0.0135178	0.00222111	1.16e-09	-0.0384	0.0233	0.09942
PP	rs57631352	19	4338173	G	0.29698	-0.0128644	0.00212819	1.5e-09	0.0095	0.0226	0.6732
PP	rs7718395	5	118652574	C	0.680693	-0.012632	0.00209607	1.68e-09	0.0214	0.022	0.3327
PP	rs10127775	1	230295789	A	0.39088	-0.0118338	0.00199707	3.11e-09	-0.0083	0.0209	0.6931
PP	rs78649910	4	3482213	A	0.105647	-0.0184543	0.00312216	3.41e-09	-0.0027	0.0343	0.9372
PP	rs8063706	16	11909552	A	0.730611	-0.0129105	0.00219809	4.27e-09	-0.0037	0.0234	0.8756
TG	rs7828742	8	116960729	G	0.597916	-0.0243955	0.0020299	2.85e-33	0.006	0.0049	0.3172
TG	rs3750296	1	17559656	C	0.340053	-0.0207464	0.00204228	3.04e-24	0.0015	0.0052	0.698
TG	rs7528419	1	109817192	A	0.77577	-0.019031	0.00232115	2.43e-16	0.0039	0.0048	0.4634
TG	rs2229742	21	16339172	C	0.10473	-0.025738	0.0031902	7.16e-16	0.0041	0.0056	0.399
TG	rs3814995	19	36342212	T	0.31263	-0.0150181	0.00210922	1.08e-12	0.0014	0.0044	0.9551
TG	rs1011468	7	104613791	A	0.474055	-0.0137886	0.00194617	1.39e-12	0.0097	0.0047	0.01762
TG	rs2909218	17	66464546	C	0.201466	-0.016894	0.00241812	2.82e-12	0.0109	0.006	0.02403
TG	rs523583	11	66070146	A	0.533021	-0.0134814	0.00196347	6.6e-12	0.0027	0.0047	0.5794
TG	rs2074735	22	31535872	G	0.93538	-0.02721	0.00396919	7.12e-12	0.0002	0.0094	0.94
TG	rs12317268	12	21352541	G	0.149049	-0.0185268	0.00271712	9.2e-12	0.0144	0.0062	0.008011
TG	rs1858889	7	107117447	A	0.50019	-0.0129058	0.00194211	3.03e-11	0.0069	0.0047	0.09977
TG	rs7519574	1	34726552	G	0.820235	-0.0167462	0.0025362	4.03e-11	0.0034	0.0066	0.6644
TG	rs7569755	2	118648261	G	0.709231	-0.0139112	0.00214209	8.35e-11	0.0011	0.0052	0.4681
TG	rs10832218	11	14181174	C	0.108746	-0.0184766	0.00293489	3.06e-10	-0.0013	0.0048	0.6609
TG	rs8103262	19	53065814	T	0.69597	-0.0130466	0.00211431	6.8e-10	0.005	0.0064	0.3996
TG	rs2037511	18	61366207	G	0.831783	-0.0160703	0.00261811	8.35e-10	0.0001	0.0062	0.9765
TG	rs8091117	18	28919794	A	0.06438	-0.024124	0.00394315	9.48e-10	-0.0088	0.0088	0.2928
TG	rs7718395	5	118652574	C	0.680693	-0.012632	0.00209607	1.68e-09	0.0108	0.0052	0.01857
TG	rs10500209	19	11979164	C	0.28373	-0.0129055	0.00216999	2.73e-09	-0.0008	0.0053	0.8045
TG	rs10818769	9	125719923	G	0.861953	-0.0170264	0.00287012	2.99e-09	0.0115	0.0067	0.1184
TG	rs3768013	1	150815411	A	0.366208	-0.0118746	0.00201595	3.86e-09	-0.0017	0.0048	0.7314
SBP	rs12803256	11	71132868	A	0.221972	-0.0867563	0.00290845	1.64e-195	0.049	0.0353	0.1648
SBP	rs117913124	11	14900931	A	0.0264023	-0.206338	0.00937942	2.94e-107	-0.1173	0.098	0.2316
SBP	rs10859995	12	96375682	C	0.58825	-0.0411764	0.00203262	3.03e-91	-0.0252	0.0303	0.4054
SBP	rs2011425	2	234627608	G	0.0763193	-0.046356	0.00361059	9.93e-38	-0.0747	0.0555	0.1787
SBP	rs1800588	15	58723675	T	0.21391	-0.0301723	0.00236671	3.17e-37	0.0104	0.0367	0.7767
SBP	rs8018720	14	39556185	C	0.82431	-0.031951	0.0025464	4.1e-36	0.0415	0.0396	0.2948
SBP	rs7828742	8	116960729	G	0.597916	-0.0243955	0.0020299	2.85e-33	-0.0036	0.031	0.9066
SBP	rs261291	15	58680178	C	0.356499	-0.0228667	0.00203359	2.46e-29	0.0447	0.0315	0.1552
SBP	rs705117	4	72608115	C	0.148404	-0.0313175	0.00287251	1.12e-27	0.0671	0.0428	0.1175
SBP	rs12123821	1	152179152	C	0.95124	-0.0525854	0.00513409	1.28e-24	0.0125	0.0765	0.8701
SBP	rs3750296	1	17559656	C	0.340053	-0.0207464	0.00204228	3.04e-24	-0.0049	0.0317	0.8772
SBP	rs2762942	20	52788925	G	0.05465	-0.0434452	0.00434894	1.69e-23	-0.0032	0.0731	0.9654
SBP	rs28364331	4	100201295	A	0.981844	-0.0625998	0.00718779	3.06e-18	0.1061	0.1194	0.3745
SBP	rs7528419	1	109817192	A	0.77577	-0.019031	0.00232115	2.43e-16	0.0227	0.0365	0.533
SBP	rs11264360	1	155284586	T	0.75949	-0.0183216	0.00228636	1.12e-15	-0.0243	0.0364	0.5043
SBP	rs157595	19	45425460	G	0.622459	-0.0160963	0.00205118	4.25e-15	0.0351	0.033	0.2885
SBP	rs6123359	20	52714706	A	0.897784	-0.024207	0.00323663	7.48e-14	-0.0675	0.0504	0.1809
SBP	rs17765311	15	63789952	C	0.34376	-0.0151872	0.00204716	1.18e-13	0.0691	0.0316	0.02879
SBP	rs3814995	19	36342212	T	0.31263	-0.0150181	0.00210922	1.08e-12	0.0307	0.0354	0.3855
SBP	rs2847500	11	120114421	A	0.12185	-0.0207607	0.00294927	1.93e-12	-0.0242	0.0473	0.6083
SBP	rs2909218	17	66464546	C	0.201466	-0.016894	0.00241812	2.82e-12	-0.0288	0.0372	0.4398
SBP	rs2074735	22	31535872	G	0.93538	-0.02721	0.00396919	7.12e-12	0.0769	0.0592	0.1937
SBP	rs12317268	12	21352541	G	0.149049	-0.0185268	0.00271712	9.2e-12	0.0131	0.0414	0.7517
SBP	rs1858889	7	107117447	A	0.50019	-0.0129058	0.00194211	3.03e-11	-0.0424	0.0301	0.1592
SBP	rs867772	1	220972343	G	0.683801	-0.0138687	0.0020911	3.31e-11	0.067	0.0328	0.04083
SBP	rs62007299	15	77711719	A	0.711739	-0.014225	0.00214514	3.33e-11	0.0319	0.033	0.3347
SBP	rs7519574	1	34726552	G	0.820235	-0.0167462	0.0025362	4.03e-11	0.0527	0.0402	0.1896
SBP	rs7569755	2	118648261	G	0.709231	-0.0139112	0.00214209	8.35e-11	-0.0602	0.0333	0.07054
SBP	rs6724965	2	101440151	G	0.17274	-0.0165267	0.0025731	1.34e-10	0.0516	0.0398	0.1957
SBP	rs12997242	2	21381177	A	0.440804	-0.0124997	0.00197208	2.32e-10	0.0339	0.0304	0.2656
SBP	rs58073039	4	88287363	G	0.29975	-0.0133055	0.00210962	2.84e-10	0.0172	0.033	0.603
SBP	rs6698680	1	2329661	G	0.464629	-0.0119859	0.00194708	7.47e-10	0.0162	0.0308	0.5992
SBP	rs8091117	18	28919794	A	0.06438	-0.024124	0.00394315	9.48e-10	-0.0746	0.0599	0.2128
SBP	rs57631352	19	4338173	G	0.29698	-0.0128644	0.00212819	1.5e-09	0.0231	0.033	0.4848
SBP	rs7718395	5	118652574	C	0.680693	-0.012632	0.00209607	1.68e-09	0.0472	0.0325	0.1462
SBP	rs960596	22	41393520	C	0.660348	-0.0123864	0.00207608	2.43e-09	-0.0541	0.0324	0.09477
SBP	rs10500209	19	11979164	C	0.28373	-0.0129055	0.00216999	2.73e-09	-0.0705	0.0336	0.03593
SBP	rs10127775	1	230295789	A	0.39088	-0.0118338	0.00199707	3.11e-09	-0.0247	0.0308	0.4234
SBP	rs78649910	4	3482213	A	0.105647	-0.0184543	0.00312216	3.41e-09	0.0467	0.0505	0.3553
SBP	rs8063706	16	11909552	A	0.730611	-0.0129105	0.00219809	4.27e-09	-0.0432	0.0344	0.2084
DBP	rs12803256	11	71132868	A	0.221972	-0.0867563	0.00290845	1.64e-195	0.0065	0.0203	0.7483
DBP	rs117913124	11	14900931	A	0.0264023	-0.206338	0.00937942	2.94e-107	-0.0751	0.0559	0.179
DBP	rs10859995	12	96375682	C	0.58825	-0.0411764	0.00203262	3.03e-91	0.0042	0.0175	0.8121
DBP	rs2011425	2	234627608	G	0.0763193	-0.046356	0.00361059	9.93e-38	-0.0132	0.0318	0.679
DBP	rs1800588	15	58723675	T	0.21391	-0.0301723	0.00236671	3.17e-37	0.0105	0.021	0.6183
DBP	rs8018720	14	39556185	C	0.82431	-0.031951	0.0025464	4.1e-36	0.019	0.0229	0.4053
DBP	rs7828742	8	116960729	G	0.597916	-0.0243955	0.0020299	2.85e-33	0.0389	0.0178	0.02858
DBP	rs261291	15	58680178	C	0.356499	-0.0228667	0.00203359	2.46e-29	-0.015	0.0181	0.4092
DBP	rs705117	4	72608115	C	0.148404	-0.0313175	0.00287251	1.12e-27	0.0392	0.0246	0.1111
DBP	rs10426	19	51517798	G	0.7866	-0.0253957	0.00238265	1.59e-26	-0.0151	0.0214	0.4819
DBP	rs12123821	1	152179152	C	0.95124	-0.0525854	0.00513409	1.28e-24	-0.0003	0.0435	0.9937
DBP	rs3750296	1	17559656	C	0.340053	-0.0207464	0.00204228	3.04e-24	0.014	0.0182	0.4435
DBP	rs2762942	20	52788925	G	0.05465	-0.0434452	0.00434894	1.69e-23	0.0138	0.0418	0.7411
DBP	rs2585442	20	52737123	C	0.758585	-0.0234932	0.00237184	3.96e-23	-0.025	0.0205	0.2237
DBP	rs28364331	4	100201295	A	0.981844	-0.0625998	0.00718779	3.06e-18	0.0727	0.0681	0.2856
DBP	rs7528419	1	109817192	A	0.77577	-0.019031	0.00232115	2.43e-16	-0.0191	0.0209	0.3603
DBP	rs11264360	1	155284586	T	0.75949	-0.0183216	0.00228636	1.12e-15	0.0045	0.0208	0.8304
DBP	rs1149605	11	76485216	T	0.825798	-0.0203039	0.00257767	3.36e-15	0.0235	0.0232	0.3114
DBP	rs157595	19	45425460	G	0.622459	-0.0160963	0.00205118	4.25e-15	-0.002	0.019	0.9182
DBP	rs73015021	19	11192915	A	0.881757	-0.0223896	0.0029845	6.29e-14	-0.0246	0.0273	0.3675
DBP	rs6123359	20	52714706	A	0.897784	-0.024207	0.00323663	7.48e-14	-0.0158	0.029	0.5872
DBP	rs1229984	4	100239319	C	0.97732	-0.0474725	0.0064827	2.43e-13	0.0786	0.0521	0.1318
DBP	rs3814995	19	36342212	T	0.31263	-0.0150181	0.00210922	1.08e-12	0.0218	0.0203	0.2817
DBP	rs2847500	11	120114421	A	0.12185	-0.0207607	0.00294927	1.93e-12	0.0009	0.0271	0.9734
DBP	rs523583	11	66070146	A	0.533021	-0.0134814	0.00196347	6.6e-12	0.0288	0.0175	0.1001
DBP	rs2074735	22	31535872	G	0.93538	-0.02721	0.00396919	7.12e-12	0.0273	0.0343	0.4255
DBP	rs12317268	12	21352541	G	0.149049	-0.0185268	0.00271712	9.2e-12	-0.0472	0.0239	0.04801
DBP	rs1858889	7	107117447	A	0.50019	-0.0129058	0.00194211	3.03e-11	0.0139	0.0173	0.4212
DBP	rs867772	1	220972343	G	0.683801	-0.0138687	0.0020911	3.31e-11	0.0009	0.0188	0.9631
DBP	rs7519574	1	34726552	G	0.820235	-0.0167462	0.0025362	4.03e-11	0.0313	0.0229	0.1718
DBP	rs7569755	2	118648261	G	0.709231	-0.0139112	0.00214209	8.35e-11	-0.0359	0.0191	0.05988
DBP	rs6724965	2	101440151	G	0.17274	-0.0165267	0.0025731	1.34e-10	0.0089	0.0229	0.6957
DBP	rs12997242	2	21381177	A	0.440804	-0.0124997	0.00197208	2.32e-10	-0.0057	0.0174	0.7452
DBP	rs58073039	4	88287363	G	0.29975	-0.0133055	0.00210962	2.84e-10	-0.0082	0.0189	0.6635
DBP	rs6698680	1	2329661	G	0.464629	-0.0119859	0.00194708	7.47e-10	0.0006	0.0176	0.9719
DBP	rs8091117	18	28919794	A	0.06438	-0.024124	0.00394315	9.48e-10	-0.059	0.0347	0.08862
DBP	rs57631352	19	4338173	G	0.29698	-0.0128644	0.00212819	1.5e-09	0.0136	0.0191	0.4764
DBP	rs7718395	5	118652574	C	0.680693	-0.012632	0.00209607	1.68e-09	0.0425	0.0186	0.02248
DBP	rs960596	22	41393520	C	0.660348	-0.0123864	0.00207608	2.43e-09	0.0202	0.0187	0.2797
DBP	rs10500209	19	11979164	C	0.28373	-0.0129055	0.00216999	2.73e-09	-0.0154	0.0194	0.4271
DBP	rs10818769	9	125719923	G	0.861953	-0.0170264	0.00287012	2.99e-09	0.0253	0.0252	0.3146
DBP	rs10127775	1	230295789	A	0.39088	-0.0118338	0.00199707	3.11e-09	-0.0152	0.0177	0.39
DBP	rs78649910	4	3482213	A	0.105647	-0.0184543	0.00312216	3.41e-09	0.0393	0.0288	0.1724
DBP	rs3768013	1	150815411	A	0.366208	-0.0118746	0.00201595	3.86e-09	0.0013	0.018	0.9436
DBP	rs8063706	16	11909552	A	0.730611	-0.0129105	0.00219809	4.27e-09	-0.0435	0.0198	0.02821
DBP	rs6773343	3	141825598	C	0.277762	-0.0126122	0.0021711	6.28e-09	-0.0361	0.0193	0.06157
Hypertension	rs964184	11	116648917	G	0.13166	-0.0395885	0.00285868	1.3e-43	0.00879273	0.00585077	0.132882
Hypertension	rs1800588	15	58723675	T	0.21391	-0.0301723	0.00236671	3.17e-37	0.0031987	0.00489203	0.513203
Hypertension	rs8018720	14	39556185	C	0.82431	-0.031951	0.0025464	4.1e-36	0.000755612	0.00567162	0.894014
Hypertension	rs58542926	19	19379549	C	0.92317	-0.0329874	0.00367204	2.63e-19	0.003866	0.00834437	0.643145
Hypertension	rs1800775	16	56995236	A	0.48842	-0.016619	0.00195014	1.57e-17	-0.000609482	0.00424848	0.885928
Hypertension	rs61937878	12	96371731	C	0.99323	-0.104375	0.0124662	5.63e-17	-0.0595612	0.0358952	0.0970543
Hypertension	rs2229742	21	16339172	C	0.10473	-0.025738	0.0031902	7.16e-16	0.0120089	0.00758474	0.113353
Hypertension	rs2074735	22	31535872	G	0.93538	-0.02721	0.00396919	7.12e-12	0.0025554	0.00948075	0.787517
Hypertension	rs8091117	18	28919794	A	0.06438	-0.024124	0.00394315	9.48e-10	-0.00190446	0.00640524	0.766216
HRA	rs10859995	12	96375682	C	0.58825	-0.0411764	0.00203262	3.03e-91	0.000371	0.003726	0.920992
HRA	rs964184	11	116648917	G	0.13166	-0.0395885	0.00285868	1.3e-43	-0.000842	0.005711	0.883362
HRA	rs1800588	15	58723675	T	0.21391	-0.0301723	0.00236671	3.17e-37	-0.007617	0.004453	0.088914
HRA	rs8018720	14	39556185	C	0.82431	-0.031951	0.0025464	4.1e-36	0.007148	0.004964	0.152093
HRA	rs7828742	8	116960729	G	0.597916	-0.0243955	0.0020299	2.85e-33	0.001005	0.003836	0.794378
HRA	rs705117	4	72608115	C	0.148404	-0.0313175	0.00287251	1.12e-27	0.003348	0.005048	0.50957
HRA	rs10426	19	51517798	G	0.7866	-0.0253957	0.00238265	1.59e-26	0.003827	0.004612	0.409163
HRA	rs3750296	1	17559656	C	0.340053	-0.0207464	0.00204228	3.04e-24	-0.001344	0.00419	0.749779
HRA	rs1800775	16	56995236	A	0.48842	-0.016619	0.00195014	1.57e-17	-0.001911	0.00417	0.648522
HRA	rs7528419	1	109817192	A	0.77577	-0.019031	0.00232115	2.43e-16	-0.007969	0.004496	0.077935
HRA	rs2229742	21	16339172	C	0.10473	-0.025738	0.0031902	7.16e-16	0.00264	0.006435	0.683246
HRA	rs804280	8	11612698	C	0.41591	-0.0163968	0.00204242	9.9e-16	-0.003948	0.003742	0.294011
HRA	rs1149605	11	76485216	T	0.825798	-0.0203039	0.00257767	3.36e-15	0.004588	0.005148	0.37534
HRA	rs17765311	15	63789952	C	0.34376	-0.0151872	0.00204716	1.18e-13	-0.000534	0.004024	0.894992
HRA	rs1011468	7	104613791	A	0.474055	-0.0137886	0.00194617	1.39e-12	-0.002472	0.003756	0.512788
HRA	rs2909218	17	66464546	C	0.201466	-0.016894	0.00241812	2.82e-12	0.007407	0.0045	0.101587
HRA	rs523583	11	66070146	A	0.533021	-0.0134814	0.00196347	6.6e-12	-0.000153	0.003848	0.968337
HRA	rs2074735	22	31535872	G	0.93538	-0.02721	0.00396919	7.12e-12	0.006883	0.006911	0.321826
HRA	rs12317268	12	21352541	G	0.149049	-0.0185268	0.00271712	9.2e-12	0.001664	0.004869	0.733891
HRA	rs1858889	7	107117447	A	0.50019	-0.0129058	0.00194211	3.03e-11	-0.00061	0.003761	0.87174
HRA	rs867772	1	220972343	G	0.683801	-0.0138687	0.0020911	3.31e-11	0.003044	0.003935	0.441751
HRA	rs7519574	1	34726552	G	0.820235	-0.0167462	0.0025362	4.03e-11	0.005675	0.005139	0.272005
HRA	rs7569755	2	118648261	G	0.709231	-0.0139112	0.00214209	8.35e-11	0.004864	0.004029	0.229878
HRA	rs10887718	10	82042624	T	0.527613	-0.0125365	0.0019461	1.18e-10	0.004312	0.004763	0.367826
HRA	rs10832218	11	14181174	C	0.108746	-0.0184766	0.00293489	3.06e-10	1.3e-05	0.003703	0.997317
HRA	rs8103262	19	53065814	T	0.69597	-0.0130466	0.00211431	6.8e-10	-0.000644	0.004019	0.873411
HRA	rs6698680	1	2329661	G	0.464629	-0.0119859	0.00194708	7.47e-10	0.007965	0.005461	0.146831
HRA	rs2037511	18	61366207	G	0.831783	-0.0160703	0.00261811	8.35e-10	-0.000962	0.004756	0.840563
HRA	rs8091117	18	28919794	A	0.06438	-0.024124	0.00394315	9.48e-10	-0.001927	0.006999	0.784177
HRA	rs7718395	5	118652574	C	0.680693	-0.012632	0.00209607	1.68e-09	-0.005069	0.00422	0.232207
HRA	rs10500209	19	11979164	C	0.28373	-0.0129055	0.00216999	2.73e-09	0.006762	0.004063	0.097891
HRA	rs10818769	9	125719923	G	0.861953	-0.0170264	0.00287012	2.99e-09	0.000691	0.005542	0.901279
HRA	rs10127775	1	230295789	A	0.39088	-0.0118338	0.00199707	3.11e-09	-0.002939	0.003975	0.46213
HRA	rs3768013	1	150815411	A	0.366208	-0.0118746	0.00201595	3.86e-09	0.00169	0.003782	0.656748
HRA	rs6773343	3	141825598	C	0.277762	-0.0126122	0.0021711	6.28e-09	0.001144	0.004065	0.779484
eGFR	rs12803256	11	71132868	A	0.221972	-0.0867563	0.00290845	1.64e-195	0.0007	0.0003	0.02816
eGFR	rs117913124	11	14900931	A	0.0264023	-0.206338	0.00937942	2.94e-107	0.0009	0.0011	0.4436
eGFR	rs10859995	12	96375682	C	0.58825	-0.0411764	0.00203262	3.03e-91	0.0002	0.0003	0.6556
eGFR	rs112285002	19	48374320	C	0.837889	-0.0561498	0.00278255	1.49e-90	-0.0006	0.0006	0.3445
eGFR	rs117576073	11	14912573	T	0.0125	-0.166344	0.00886348	1.4e-78	0.0018	0.002	0.3615
eGFR	rs61816761	1	152285861	G	0.983724	-0.110226	0.00712439	5.39e-54	-0.0003	0.002	0.8771
eGFR	rs7699711	4	69947596	T	0.452651	-0.0295796	0.00198866	4.85e-50	-0.0001	0.0004	0.8062
eGFR	rs964184	11	116648917	G	0.13166	-0.0395885	0.00285868	1.3e-43	-0.0002	0.0004	0.5916
eGFR	rs222026	4	72643760	T	0.881503	-0.0513026	0.00384113	1.09e-40	0.0003	0.0005	0.4481
eGFR	rs2011425	2	234627608	G	0.0763193	-0.046356	0.00361059	9.93e-38	-0.0001	0.0005	0.8654
eGFR	rs8018720	14	39556185	C	0.82431	-0.031951	0.0025464	4.1e-36	-0.0005	0.0004	0.2297
eGFR	rs7828742	8	116960729	G	0.597916	-0.0243955	0.0020299	2.85e-33	0.0003	0.0003	0.3916
eGFR	rs261291	15	58680178	C	0.356499	-0.0228667	0.00203359	2.46e-29	-0.0006	0.0003	0.07701
eGFR	rs705117	4	72608115	C	0.148404	-0.0313175	0.00287251	1.12e-27	0.0001	0.0004	0.7212
eGFR	rs10426	19	51517798	G	0.7866	-0.0253957	0.00238265	1.59e-26	-0.0002	0.0004	0.6492
eGFR	rs12123821	1	152179152	C	0.95124	-0.0525854	0.00513409	1.28e-24	-0.0019	0.001	0.06674
eGFR	rs3750296	1	17559656	C	0.340053	-0.0207464	0.00204228	3.04e-24	-0.0002	0.0003	0.6151
eGFR	rs28364331	4	100201295	A	0.981844	-0.0625998	0.00718779	3.06e-18	-0.0025	0.0017	0.1364
eGFR	rs1972994	3	85631142	T	0.650089	-0.017509	0.00203615	8.04e-18	0.0001	0.0003	0.8266
eGFR	rs1800775	16	56995236	A	0.48842	-0.016619	0.00195014	1.57e-17	0.0005	0.0003	0.1068
eGFR	rs2229742	21	16339172	C	0.10473	-0.025738	0.0031902	7.16e-16	-0.0008	0.0006	0.197
eGFR	rs11264360	1	155284586	T	0.75949	-0.0183216	0.00228636	1.12e-15	0.0004	0.0004	0.355
eGFR	rs186881826	4	72785743	T	0.810074	-0.0200551	0.00251238	1.43e-15	-0.0004	0.0005	0.3993
eGFR	rs157595	19	45425460	G	0.622459	-0.0160963	0.00205118	4.25e-15	0.0006	0.0003	0.09261
eGFR	rs73015021	19	11192915	A	0.881757	-0.0223896	0.0029845	6.29e-14	-0.0003	0.0005	0.5873
eGFR	rs17765311	15	63789952	C	0.34376	-0.0151872	0.00204716	1.18e-13	-0.0002	0.0004	0.527
eGFR	rs2847500	11	120114421	A	0.12185	-0.0207607	0.00294927	1.93e-12	0.0003	0.0005	0.5968
eGFR	rs523583	11	66070146	A	0.533021	-0.0134814	0.00196347	6.6e-12	0.0001	0.0003	0.6386
eGFR	rs12317268	12	21352541	G	0.149049	-0.0185268	0.00271712	9.2e-12	0.0006	0.0004	0.09878
eGFR	rs1858889	7	107117447	A	0.50019	-0.0129058	0.00194211	3.03e-11	-0.0001	0.0003	0.6776
eGFR	rs62007299	15	77711719	A	0.711739	-0.014225	0.00214514	3.33e-11	-0.0003	0.0003	0.4045
eGFR	rs111529171	7	21571932	C	0.215851	-0.015488	0.0023691	6.26e-11	0.0002	0.0004	0.6915
eGFR	rs7569755	2	118648261	G	0.709231	-0.0139112	0.00214209	8.35e-11	-0.0005	0.0004	0.1663
eGFR	rs6724965	2	101440151	G	0.17274	-0.0165267	0.0025731	1.34e-10	0.0006	0.0004	0.124
eGFR	rs12997242	2	21381177	A	0.440804	-0.0124997	0.00197208	2.32e-10	-0.0005	0.0003	0.1323
eGFR	rs58073039	4	88287363	G	0.29975	-0.0133055	0.00210962	2.84e-10	-0.0003	0.0003	0.3366
eGFR	rs10832218	11	14181174	C	0.108746	-0.0184766	0.00293489	3.06e-10	-0.0001	0.0004	0.8109
eGFR	rs56044892	1	41830086	C	0.795957	-0.0153531	0.00244011	3.13e-10	-0.0001	0.0004	0.8462
eGFR	rs8103262	19	53065814	T	0.69597	-0.0130466	0.00211431	6.8e-10	0.0005	0.0004	0.1737
eGFR	rs2037511	18	61366207	G	0.831783	-0.0160703	0.00261811	8.35e-10	0.0003	0.0004	0.4742
eGFR	rs8091117	18	28919794	A	0.06438	-0.024124	0.00394315	9.48e-10	0.0009	0.0006	0.1174
eGFR	rs7718395	5	118652574	C	0.680693	-0.012632	0.00209607	1.68e-09	-0.0003	0.0004	0.4182
eGFR	rs71383766	16	30930233	C	0.568601	-0.0124117	0.00206518	1.86e-09	0.0009	0.0005	0.07586
eGFR	rs10500209	19	11979164	C	0.28373	-0.0129055	0.00216999	2.73e-09	-0.0003	0.0004	0.3629
eGFR	rs10127775	1	230295789	A	0.39088	-0.0118338	0.00199707	3.11e-09	-0.0002	0.0003	0.5943
eGFR	rs78649910	4	3482213	A	0.105647	-0.0184543	0.00312216	3.41e-09	0.0006	0.0005	0.2077
eGFR	rs3768013	1	150815411	A	0.366208	-0.0118746	0.00201595	3.86e-09	-0.0003	0.0003	0.2985
eGFR	rs8063706	16	11909552	A	0.730611	-0.0129105	0.00219809	4.27e-09	-0.0001	0.0004	0.883
eGFR	rs9668081	12	38602911	C	0.529633	-0.011599	0.00198807	5.4e-09	-0.0002	0.0004	0.503
UAUCr	rs12803256	11	71132868	A	0.221972	-0.0867563	0.00290845	1.64e-195	0.00381458	0.00280313	0.173568
UAUCr	rs3775150	4	72640750	C	0.217849	-0.0709231	0.00319479	3.46e-109	0.0018911	0.00292069	0.51732
UAUCr	rs117913124	11	14900931	A	0.0264023	-0.206338	0.00937942	2.94e-107	0.00126078	0.00709293	0.858918
UAUCr	rs10859995	12	96375682	C	0.58825	-0.0411764	0.00203262	3.03e-91	-3.45e-05	0.00236028	0.988327
UAUCr	rs112285002	19	48374320	C	0.837889	-0.0561498	0.00278255	1.49e-90	-0.00072823	0.00313931	0.816561
UAUCr	rs117576073	11	14912573	T	0.0125	-0.166344	0.00886348	1.4e-78	-0.000821439	0.0106004	0.938233
UAUCr	rs61816761	1	152285861	G	0.983724	-0.110226	0.00712439	5.39e-54	0.00225465	0.00813071	0.781549
UAUCr	rs7699711	4	69947596	T	0.452651	-0.0295796	0.00198866	4.85e-50	0.00326294	0.00233001	0.161394
UAUCr	rs549940584	11	71222408	C	0.991778	-0.146919	0.0103847	1.93e-45	0.0190554	0.0118366	0.107426
UAUCr	rs222026	4	72643760	T	0.881503	-0.0513026	0.00384113	1.09e-40	-0.00274005	0.00358521	0.444709
UAUCr	rs2011425	2	234627608	G	0.0763193	-0.046356	0.00361059	9.93e-38	-0.0029952	0.00432167	0.48827
UAUCr	rs1800588	15	58723675	T	0.21391	-0.0301723	0.00236671	3.17e-37	-0.00351211	0.00281935	0.212869
UAUCr	rs188480917	11	14785870	G	0.00918464	-0.166552	0.0130653	3.21e-37	0.00453478	0.0115105	0.693603
UAUCr	rs577185477	11	14612563	C	0.00730577	-0.152923	0.0120593	7.55e-37	0.00150371	0.0113945	0.89501
UAUCr	rs8018720	14	39556185	C	0.82431	-0.031951	0.0025464	4.1e-36	-0.00132894	0.00303886	0.661883
UAUCr	rs7828742	8	116960729	G	0.597916	-0.0243955	0.0020299	2.85e-33	-0.00327076	0.00238053	0.169455
UAUCr	rs6127099	20	52731402	T	0.270274	-0.0273606	0.00230945	2.22e-32	0.00111623	0.00264601	0.673131
UAUCr	rs261291	15	58680178	C	0.356499	-0.0228667	0.00203359	2.46e-29	-0.00395322	0.0024259	0.103189
UAUCr	rs705117	4	72608115	C	0.148404	-0.0313175	0.00287251	1.12e-27	0.00332933	0.00326195	0.307418
UAUCr	rs145432346	4	72575017	T	0.126756	-0.0346283	0.00319497	2.26e-27	-0.000857931	0.00237696	0.718147
UAUCr	rs10426	19	51517798	G	0.7866	-0.0253957	0.00238265	1.59e-26	0.00498088	0.00283174	0.0785875
UAUCr	rs12123821	1	152179152	C	0.95124	-0.0525854	0.00513409	1.28e-24	0.00129278	0.00542083	0.811506
UAUCr	rs3750296	1	17559656	C	0.340053	-0.0207464	0.00204228	3.04e-24	0.00234226	0.00244525	0.338124
UAUCr	rs2762942	20	52788925	G	0.05465	-0.0434452	0.00434894	1.69e-23	0.00456443	0.00509895	0.370696
UAUCr	rs2585442	20	52737123	C	0.758585	-0.0234932	0.00237184	3.96e-23	-0.00309209	0.00272816	0.257049
UAUCr	rs200454003	11	71228990	T	0.24885	-0.0294305	0.00311535	3.49e-21	0.00553009	0.00291345	0.0576811
UAUCr	rs571484036	11	14512559	A	0.998788	-0.246033	0.0267291	3.43e-20	-0.00855117	0.0304752	0.779022
UAUCr	rs534042887	11	14818258	T	0.001679	-0.191512	0.0212731	2.21e-19	0.0260208	0.0232286	0.262626
UAUCr	rs28364331	4	100201295	A	0.981844	-0.0625998	0.00718779	3.06e-18	0.013844	0.00855691	0.10569
UAUCr	rs1972994	3	85631142	T	0.650089	-0.017509	0.00203615	8.04e-18	0.00250827	0.00243774	0.303511
UAUCr	rs138726443	1	152280023	G	0.99517	-0.123597	0.014475	1.36e-17	-0.00343376	0.0168407	0.838434
UAUCr	rs1800775	16	56995236	A	0.48842	-0.016619	0.00195014	1.57e-17	0.00262456	0.00232064	0.258071
UAUCr	rs61937878	12	96371731	C	0.99323	-0.104375	0.0124662	5.63e-17	0.0157766	0.0144928	0.27634
UAUCr	rs7528419	1	109817192	A	0.77577	-0.019031	0.00232115	2.43e-16	0.00562646	0.00279131	0.0438313
UAUCr	rs2229742	21	16339172	C	0.10473	-0.025738	0.0031902	7.16e-16	0.00553811	0.00381422	0.146512
UAUCr	rs11264360	1	155284586	T	0.75949	-0.0183216	0.00228636	1.12e-15	0.00633014	0.00273338	0.0205662
UAUCr	rs3822868	6	131934986	A	0.163135	-0.021918	0.00274519	1.41e-15	0.00605412	0.00313264	0.0532875
UAUCr	rs186881826	4	72785743	T	0.810074	-0.0200551	0.00251238	1.43e-15	-0.000596268	0.00294386	0.83949
UAUCr	rs1149605	11	76485216	T	0.825798	-0.0203039	0.00257767	3.36e-15	-0.0019794	0.00308148	0.520645
UAUCr	rs157595	19	45425460	G	0.622459	-0.0160963	0.00205118	4.25e-15	0.00446884	0.00244777	0.0678993
UAUCr	rs536006581	11	71135151	G	0.00419923	-0.106852	0.0142164	5.64e-14	-0.0110143	0.0165236	0.505042
UAUCr	rs73015021	19	11192915	A	0.881757	-0.0223896	0.0029845	6.29e-14	0.00513835	0.00358349	0.151603
UAUCr	rs6123359	20	52714706	A	0.897784	-0.024207	0.00323663	7.48e-14	0.00116982	0.00382544	0.759756
UAUCr	rs10793129	11	75459865	G	0.914112	-0.0251555	0.00346876	4.11e-13	-0.00628925	0.00409752	0.124811
UAUCr	rs554808052	11	14636390	A	0.001012	-0.197648	0.0275919	7.88e-13	-0.0433876	0.0298382	0.145921
UAUCr	rs1011468	7	104613791	A	0.474055	-0.0137886	0.00194617	1.39e-12	0.00357542	0.0023252	0.124128
UAUCr	rs144613541	1	152270875	A	0.70908	-0.0160864	0.00227444	1.52e-12	0.0012062	0.00256946	0.638757
UAUCr	rs150597413	1	152277622	G	0.99606	-0.113471	0.0160518	1.56e-12	-0.0194143	0.0189882	0.306574
UAUCr	rs2847500	11	120114421	A	0.12185	-0.0207607	0.00294927	1.93e-12	0.00108492	0.00353002	0.758583
UAUCr	rs62130059	19	48461240	C	0.322406	-0.0162452	0.00232218	2.64e-12	0.00152592	0.00263406	0.562384
UAUCr	rs2909218	17	66464546	C	0.201466	-0.016894	0.00241812	2.82e-12	-0.000723054	0.00289262	0.802614
UAUCr	rs523583	11	66070146	A	0.533021	-0.0134814	0.00196347	6.6e-12	-0.00359397	0.00234877	0.12598
UAUCr	rs2074735	22	31535872	G	0.93538	-0.02721	0.00396919	7.12e-12	0.00571935	0.00475928	0.22947
UAUCr	rs12317268	12	21352541	G	0.149049	-0.0185268	0.00271712	9.2e-12	-0.00238475	0.00324718	0.462703
UAUCr	rs1858889	7	107117447	A	0.50019	-0.0129058	0.00194211	3.03e-11	0.00291547	0.00232303	0.209469
UAUCr	rs867772	1	220972343	G	0.683801	-0.0138687	0.0020911	3.31e-11	0.001654	0.00250106	0.508407
UAUCr	rs62007299	15	77711719	A	0.711739	-0.014225	0.00214514	3.33e-11	-0.00221185	0.0025648	0.388477
UAUCr	rs7519574	1	34726552	G	0.820235	-0.0167462	0.0025362	4.03e-11	-0.00576836	0.00301939	0.0560778
UAUCr	rs111529171	7	21571932	C	0.215851	-0.015488	0.0023691	6.26e-11	0.00138225	0.00282538	0.624683
UAUCr	rs7569755	2	118648261	G	0.709231	-0.0139112	0.00214209	8.35e-11	0.0054417	0.00256125	0.0336184
UAUCr	rs10887718	10	82042624	T	0.527613	-0.0125365	0.0019461	1.18e-10	-0.00257599	0.00232595	0.268078
UAUCr	rs6724965	2	101440151	G	0.17274	-0.0165267	0.0025731	1.34e-10	0.00320565	0.00308511	0.298772
UAUCr	rs7650253	3	49431160	T	0.305059	-0.014562	0.00228211	1.76e-10	0.00410653	0.0026104	0.115687
UAUCr	rs12997242	2	21381177	A	0.440804	-0.0124997	0.00197208	2.32e-10	0.00270162	0.00234149	0.248581
UAUCr	rs58073039	4	88287363	G	0.29975	-0.0133055	0.00210962	2.84e-10	-0.000258043	0.00253067	0.918784
UAUCr	rs34726834	8	25889606	C	0.749282	-0.0140616	0.00223925	3.39e-10	0.00402815	0.00267865	0.132634
UAUCr	rs8103262	19	53065814	T	0.69597	-0.0130466	0.00211431	6.8e-10	0.00172701	0.00252805	0.494519
UAUCr	rs2037511	18	61366207	G	0.831783	-0.0160703	0.00261811	8.35e-10	-0.00309353	0.00312714	0.322541
UAUCr	rs8091117	18	28919794	A	0.06438	-0.024124	0.00394315	9.48e-10	0.00566292	0.00470422	0.228669
UAUCr	rs6438900	3	125148287	C	0.745141	-0.0135178	0.00222111	1.16e-09	0.000946566	0.00265731	0.721682
UAUCr	rs57631352	19	4338173	G	0.29698	-0.0128644	0.00212819	1.5e-09	0.00369002	0.00254242	0.146675
UAUCr	rs7718395	5	118652574	C	0.680693	-0.012632	0.00209607	1.68e-09	0.00373431	0.00250808	0.136511
UAUCr	rs71383766	16	30930233	C	0.568601	-0.0124117	0.00206518	1.86e-09	-0.00230469	0.00241953	0.340826
UAUCr	rs532436	9	136149830	A	0.18577	-0.0150981	0.0025151	1.94e-09	-0.00308308	0.00298452	0.301592
UAUCr	rs960596	22	41393520	C	0.660348	-0.0123864	0.00207608	2.43e-09	-0.00115119	0.00246344	0.640278
UAUCr	rs10500209	19	11979164	C	0.28373	-0.0129055	0.00216999	2.73e-09	-0.000810893	0.00258287	0.753559
UAUCr	rs10818769	9	125719923	G	0.861953	-0.0170264	0.00287012	2.99e-09	-0.00137381	0.00335582	0.682259
UAUCr	rs10127775	1	230295789	A	0.39088	-0.0118338	0.00199707	3.11e-09	-0.00358844	0.00237855	0.131384
UAUCr	rs78649910	4	3482213	A	0.105647	-0.0184543	0.00312216	3.41e-09	0.00884266	0.00373973	0.0180542
UAUCr	rs3768013	1	150815411	A	0.366208	-0.0118746	0.00201595	3.86e-09	0.0046814	0.00240742	0.0518276
UAUCr	rs8063706	16	11909552	A	0.730611	-0.0129105	0.00219809	4.27e-09	-0.00169295	0.00261876	0.517974
UAUCr	rs9668081	12	38602911	C	0.529633	-0.011599	0.00198807	5.4e-09	-0.00140639	0.00233633	0.547196
UAUCr	rs6773343	3	141825598	C	0.277762	-0.0126122	0.0021711	6.28e-09	0.00193845	0.00259811	0.455608
UKUCr	rs12803256	11	71132868	A	0.221972	-0.0867563	0.00290845	1.64e-195	-0.00545538	0.0027549	0.0476771
UKUCr	rs3775150	4	72640750	C	0.217849	-0.0709231	0.00319479	3.46e-109	0.00231494	0.00286991	0.419884
UKUCr	rs117913124	11	14900931	A	0.0264023	-0.206338	0.00937942	2.94e-107	0.00822369	0.00697134	0.238143
UKUCr	rs10859995	12	96375682	C	0.58825	-0.0411764	0.00203262	3.03e-91	-0.000138555	0.0023193	0.952363
UKUCr	rs112285002	19	48374320	C	0.837889	-0.0561498	0.00278255	1.49e-90	-0.00284715	0.00308523	0.356095
UKUCr	rs117576073	11	14912573	T	0.0125	-0.166344	0.00886348	1.4e-78	-0.00270677	0.0104186	0.795017
UKUCr	rs61816761	1	152285861	G	0.983724	-0.110226	0.00712439	5.39e-54	-0.0131723	0.00798998	0.0992312
UKUCr	rs7699711	4	69947596	T	0.452651	-0.0295796	0.00198866	4.85e-50	0.000954018	0.00228954	0.676908
UKUCr	rs549940584	11	71222408	C	0.991778	-0.146919	0.0103847	1.93e-45	0.0140824	0.0116334	0.226081
UKUCr	rs964184	11	116648917	G	0.13166	-0.0395885	0.00285868	1.3e-43	0.00241021	0.00336644	0.474022
UKUCr	rs222026	4	72643760	T	0.881503	-0.0513026	0.00384113	1.09e-40	5.99e-05	0.00352307	0.986426
UKUCr	rs2011425	2	234627608	G	0.0763193	-0.046356	0.00361059	9.93e-38	-0.00282169	0.00424677	0.506414
UKUCr	rs1800588	15	58723675	T	0.21391	-0.0301723	0.00236671	3.17e-37	0.0035957	0.00277062	0.194359
UKUCr	rs188480917	11	14785870	G	0.00918464	-0.166552	0.0130653	3.21e-37	0.0154374	0.0113095	0.172258
UKUCr	rs577185477	11	14612563	C	0.00730577	-0.152923	0.0120593	7.55e-37	0.010247	0.0112014	0.360301
UKUCr	rs7828742	8	116960729	G	0.597916	-0.0243955	0.0020299	2.85e-33	-0.00148087	0.00233921	0.526691
UKUCr	rs6127099	20	52731402	T	0.270274	-0.0273606	0.00230945	2.22e-32	-0.00322864	0.00260006	0.214327
UKUCr	rs261291	15	58680178	C	0.356499	-0.0228667	0.00203359	2.46e-29	0.000674489	0.00238388	0.777225
UKUCr	rs705117	4	72608115	C	0.148404	-0.0313175	0.00287251	1.12e-27	0.00272129	0.00320529	0.395883
UKUCr	rs145432346	4	72575017	T	0.126756	-0.0346283	0.00319497	2.26e-27	0.00195905	0.00233586	0.401648
UKUCr	rs10426	19	51517798	G	0.7866	-0.0253957	0.00238265	1.59e-26	0.000875983	0.0027826	0.752908
UKUCr	rs12123821	1	152179152	C	0.95124	-0.0525854	0.00513409	1.28e-24	-0.00903636	0.00532729	0.0898411
UKUCr	rs3750296	1	17559656	C	0.340053	-0.0207464	0.00204228	3.04e-24	0.00125892	0.00240272	0.600307
UKUCr	rs2762942	20	52788925	G	0.05465	-0.0434452	0.00434894	1.69e-23	-0.00410937	0.0050104	0.41212
UKUCr	rs2585442	20	52737123	C	0.758585	-0.0234932	0.00237184	3.96e-23	-0.00302483	0.00268069	0.259161
UKUCr	rs200454003	11	71228990	T	0.24885	-0.0294305	0.00311535	3.49e-21	-0.00166836	0.00286321	0.560103
UKUCr	rs571484036	11	14512559	A	0.998788	-0.246033	0.0267291	3.43e-20	-0.0404785	0.0299452	0.176455
UKUCr	rs534042887	11	14818258	T	0.001679	-0.191512	0.0212731	2.21e-19	0.0487577	0.0228167	0.0326048
UKUCr	rs58542926	19	19379549	C	0.92317	-0.0329874	0.00367204	2.63e-19	0.000899336	0.00431457	0.834885
UKUCr	rs11127048	2	27752463	G	0.380017	-0.0180979	0.00203817	6.72e-19	0.0033434	0.00238177	0.160395
UKUCr	rs1972994	3	85631142	T	0.650089	-0.017509	0.00203615	8.04e-18	-0.00333747	0.00239542	0.163538
UKUCr	rs138726443	1	152280023	G	0.99517	-0.123597	0.014475	1.36e-17	-0.0115993	0.0165524	0.483452
UKUCr	rs61937878	12	96371731	C	0.99323	-0.104375	0.0124662	5.63e-17	0.0289883	0.0142433	0.0418293
UKUCr	rs7528419	1	109817192	A	0.77577	-0.019031	0.00232115	2.43e-16	0.00447019	0.00274269	0.103133
UKUCr	rs2229742	21	16339172	C	0.10473	-0.025738	0.0031902	7.16e-16	-0.00540745	0.00374759	0.149046
UKUCr	rs804280	8	11612698	C	0.41591	-0.0163968	0.00204242	9.9e-16	-0.00501667	0.00231329	0.0301118
UKUCr	rs11264360	1	155284586	T	0.75949	-0.0183216	0.00228636	1.12e-15	0.00628577	0.00268595	0.019272
UKUCr	rs3822868	6	131934986	A	0.163135	-0.021918	0.00274519	1.41e-15	-0.00561364	0.00307849	0.0682278
UKUCr	rs186881826	4	72785743	T	0.810074	-0.0200551	0.00251238	1.43e-15	-0.000418959	0.00289269	0.884842
UKUCr	rs1149605	11	76485216	T	0.825798	-0.0203039	0.00257767	3.36e-15	0.00034845	0.00302834	0.908395
UKUCr	rs157595	19	45425460	G	0.622459	-0.0160963	0.00205118	4.25e-15	0.00426966	0.0024054	0.075893
UKUCr	rs536006581	11	71135151	G	0.00419923	-0.106852	0.0142164	5.64e-14	-0.0161828	0.0162341	0.318844
UKUCr	rs6123359	20	52714706	A	0.897784	-0.024207	0.00323663	7.48e-14	0.000653698	0.00375893	0.86194
UKUCr	rs17765311	15	63789952	C	0.34376	-0.0151872	0.00204716	1.18e-13	-0.000194203	0.00240265	0.935578
UKUCr	rs1229984	4	100239319	C	0.97732	-0.0474725	0.0064827	2.43e-13	0.0128531	0.00769681	0.0949345
UKUCr	rs10793129	11	75459865	G	0.914112	-0.0251555	0.00346876	4.11e-13	0.00511185	0.00402639	0.204233
UKUCr	rs554808052	11	14636390	A	0.001012	-0.197648	0.0275919	7.88e-13	-0.0436016	0.0293118	0.136882
UKUCr	rs3814995	19	36342212	T	0.31263	-0.0150181	0.00210922	1.08e-12	-0.00288662	0.00246143	0.2409
UKUCr	rs1011468	7	104613791	A	0.474055	-0.0137886	0.00194617	1.39e-12	-0.00195108	0.00228504	0.39319
UKUCr	rs144613541	1	152270875	A	0.70908	-0.0160864	0.00227444	1.52e-12	0.000622091	0.00252464	0.805367
UKUCr	rs150597413	1	152277622	G	0.99606	-0.113471	0.0160518	1.56e-12	-0.0384727	0.0186658	0.0392913
UKUCr	rs2847500	11	120114421	A	0.12185	-0.0207607	0.00294927	1.93e-12	-0.00232505	0.00346854	0.502651
UKUCr	rs62130059	19	48461240	C	0.322406	-0.0162452	0.00232218	2.64e-12	0.00157142	0.00258849	0.543799
UKUCr	rs2909218	17	66464546	C	0.201466	-0.016894	0.00241812	2.82e-12	0.00217534	0.00284239	0.444081
UKUCr	rs523583	11	66070146	A	0.533021	-0.0134814	0.00196347	6.6e-12	-0.00367151	0.00230804	0.111667
UKUCr	rs2074735	22	31535872	G	0.93538	-0.02721	0.00396919	7.12e-12	0.00362869	0.00467638	0.437772
UKUCr	rs12317268	12	21352541	G	0.149049	-0.0185268	0.00271712	9.2e-12	0.00298152	0.00319064	0.350068
UKUCr	rs1858889	7	107117447	A	0.50019	-0.0129058	0.00194211	3.03e-11	0.00316093	0.00228262	0.16612
UKUCr	rs867772	1	220972343	G	0.683801	-0.0138687	0.0020911	3.31e-11	-0.00066807	0.0024579	0.785772
UKUCr	rs62007299	15	77711719	A	0.711739	-0.014225	0.00214514	3.33e-11	0.000142542	0.00252036	0.954899
UKUCr	rs7519574	1	34726552	G	0.820235	-0.0167462	0.0025362	4.03e-11	-0.00234385	0.00296726	0.429583
UKUCr	rs111529171	7	21571932	C	0.215851	-0.015488	0.0023691	6.26e-11	0.00329866	0.00277635	0.234783
UKUCr	rs7569755	2	118648261	G	0.709231	-0.0139112	0.00214209	8.35e-11	0.00248401	0.00251679	0.323656
UKUCr	rs10887718	10	82042624	T	0.527613	-0.0125365	0.0019461	1.18e-10	0.00296349	0.00228556	0.194766
UKUCr	rs6724965	2	101440151	G	0.17274	-0.0165267	0.0025731	1.34e-10	0.000289439	0.00303168	0.92394
UKUCr	rs77924615	16	20392332	A	0.194151	-0.0156263	0.00246422	2.28e-10	0.00672979	0.00289018	0.019886
UKUCr	rs12997242	2	21381177	A	0.440804	-0.0124997	0.00197208	2.32e-10	0.0056373	0.00230104	0.0142903
UKUCr	rs56044892	1	41830086	C	0.795957	-0.0153531	0.00244011	3.13e-10	0.00636458	0.00286366	0.026248
UKUCr	rs34726834	8	25889606	C	0.749282	-0.0140616	0.00223925	3.39e-10	-0.00497695	0.00263228	0.0586606
UKUCr	rs8103262	19	53065814	T	0.69597	-0.0130466	0.00211431	6.8e-10	-0.00217975	0.00248391	0.380189
UKUCr	rs6698680	1	2329661	G	0.464629	-0.0119859	0.00194708	7.47e-10	0.00546798	0.00228955	0.01693
UKUCr	rs2037511	18	61366207	G	0.831783	-0.0160703	0.00261811	8.35e-10	-0.00257998	0.00307304	0.401159
UKUCr	rs8091117	18	28919794	A	0.06438	-0.024124	0.00394315	9.48e-10	-0.00311018	0.00462202	0.501008
UKUCr	rs6438900	3	125148287	C	0.745141	-0.0135178	0.00222111	1.16e-09	-0.00259257	0.00261124	0.320784
UKUCr	rs57631352	19	4338173	G	0.29698	-0.0128644	0.00212819	1.5e-09	0.0026978	0.0024984	0.280227
UKUCr	rs7718395	5	118652574	C	0.680693	-0.012632	0.00209607	1.68e-09	-0.00390365	0.00246441	0.113193
UKUCr	rs960596	22	41393520	C	0.660348	-0.0123864	0.00207608	2.43e-09	-0.00254359	0.00242063	0.293352
UKUCr	rs10500209	19	11979164	C	0.28373	-0.0129055	0.00216999	2.73e-09	0.00291848	0.00253797	0.250174
UKUCr	rs10127775	1	230295789	A	0.39088	-0.0118338	0.00199707	3.11e-09	0.00104975	0.00233725	0.65333
UKUCr	rs78649910	4	3482213	A	0.105647	-0.0184543	0.00312216	3.41e-09	-0.00355207	0.00367468	0.333727
UKUCr	rs3768013	1	150815411	A	0.366208	-0.0118746	0.00201595	3.86e-09	0.00373764	0.00236553	0.114097
UKUCr	rs8063706	16	11909552	A	0.730611	-0.0129105	0.00219809	4.27e-09	-0.00291563	0.00257327	0.257197
UKUCr	rs6773343	3	141825598	C	0.277762	-0.0126122	0.0021711	6.28e-09	0.00262548	0.002553	0.303768
UNaUCr	rs61816761	1	152285861	G	0.983724	-0.110226	0.00712439	5.39e-54	-0.0108549	0.00846806	0.199892
UNaUCr	rs8018720	14	39556185	C	0.82431	-0.031951	0.0025464	4.1e-36	0.00231982	0.00316516	0.463606
UNaUCr	rs12123821	1	152179152	C	0.95124	-0.0525854	0.00513409	1.28e-24	0.00331169	0.00564688	0.557564
UNaUCr	rs138726443	1	152280023	G	0.99517	-0.123597	0.014475	1.36e-17	-0.021452	0.0175564	0.22175
UNaUCr	rs7528419	1	109817192	A	0.77577	-0.019031	0.00232115	2.43e-16	0.00106514	0.00290747	0.714108
UNaUCr	rs144613541	1	152270875	A	0.70908	-0.0160864	0.00227444	1.52e-12	-0.000586823	0.00267634	0.826445
UNaUCr	rs150597413	1	152277622	G	0.99606	-0.113471	0.0160518	1.56e-12	-0.0288536	0.0197775	0.144591
UNaUCr	rs2074735	22	31535872	G	0.93538	-0.02721	0.00396919	7.12e-12	0.000831399	0.00495706	0.866804
UNaUCr	rs867772	1	220972343	G	0.683801	-0.0138687	0.0020911	3.31e-11	0.00191113	0.00260496	0.463163
UNaUCr	rs532436	9	136149830	A	0.18577	-0.0150981	0.0025151	1.94e-09	-0.0036329	0.00310866	0.24255
UNaUCr	rs960596	22	41393520	C	0.660348	-0.0123864	0.00207608	2.43e-09	-0.00215489	0.00256583	0.400999
UNaUCr	rs10818769	9	125719923	G	0.861953	-0.0170264	0.00287012	2.99e-09	-0.00179013	0.00349512	0.608526
UNaUCr	rs10127775	1	230295789	A	0.39088	-0.0118338	0.00199707	3.11e-09	0.00244049	0.00247739	0.324574
UNaUK	rs12803256	11	71132868	A	0.221972	-0.0867563	0.00290845	1.64e-195	-0.00398263	0.00290264	0.170042
UNaUK	rs3775150	4	72640750	C	0.217849	-0.0709231	0.00319479	3.46e-109	-0.000828993	0.00302382	0.783966
UNaUK	rs117913124	11	14900931	A	0.0264023	-0.206338	0.00937942	2.94e-107	0.00133423	0.00734467	0.85585
UNaUK	rs10859995	12	96375682	C	0.58825	-0.0411764	0.00203262	3.03e-91	-0.00529416	0.00244368	0.0302761
UNaUK	rs112285002	19	48374320	C	0.837889	-0.0561498	0.00278255	1.49e-90	0.00045739	0.00325062	0.8881
UNaUK	rs117576073	11	14912573	T	0.0125	-0.166344	0.00886348	1.4e-78	-0.0192559	0.0109767	0.0793878
UNaUK	rs61816761	1	152285861	G	0.983724	-0.110226	0.00712439	5.39e-54	-0.000704747	0.00841792	0.933279
UNaUK	rs7699711	4	69947596	T	0.452651	-0.0295796	0.00198866	4.85e-50	-0.000668362	0.00241249	0.781748
UNaUK	rs549940584	11	71222408	C	0.991778	-0.146919	0.0103847	1.93e-45	0.0168926	0.0122572	0.168149
UNaUK	rs964184	11	116648917	G	0.13166	-0.0395885	0.00285868	1.3e-43	-0.00468835	0.00354674	0.18621
UNaUK	rs222026	4	72643760	T	0.881503	-0.0513026	0.00384113	1.09e-40	0.000484439	0.00371191	0.896163
UNaUK	rs2011425	2	234627608	G	0.0763193	-0.046356	0.00361059	9.93e-38	0.00928278	0.00447524	0.0380565
UNaUK	rs1800588	15	58723675	T	0.21391	-0.0301723	0.00236671	3.17e-37	0.0037951	0.00291968	0.193658
UNaUK	rs188480917	11	14785870	G	0.00918464	-0.166552	0.0130653	3.21e-37	0.00422338	0.0119081	0.722841
UNaUK	rs577185477	11	14612563	C	0.00730577	-0.152923	0.0120593	7.55e-37	-0.00301138	0.0118049	0.798649
UNaUK	rs7828742	8	116960729	G	0.597916	-0.0243955	0.0020299	2.85e-33	-0.00247736	0.00246458	0.314808
UNaUK	rs6127099	20	52731402	T	0.270274	-0.0273606	0.00230945	2.22e-32	0.000398415	0.00273965	0.884375
UNaUK	rs261291	15	58680178	C	0.356499	-0.0228667	0.00203359	2.46e-29	-0.00264095	0.00251178	0.293064
UNaUK	rs705117	4	72608115	C	0.148404	-0.0313175	0.00287251	1.12e-27	-0.00485202	0.00337737	0.150825
UNaUK	rs145432346	4	72575017	T	0.126756	-0.0346283	0.00319497	2.26e-27	-0.00369693	0.00246119	0.133074
UNaUK	rs10426	19	51517798	G	0.7866	-0.0253957	0.00238265	1.59e-26	0.00112845	0.00293209	0.70034
UNaUK	rs2934744	1	63048045	A	0.642537	-0.0223994	0.00211926	4.13e-26	0.00294345	0.00251493	0.241845
UNaUK	rs12123821	1	152179152	C	0.95124	-0.0525854	0.00513409	1.28e-24	0.00848359	0.00561329	0.130703
UNaUK	rs3750296	1	17559656	C	0.340053	-0.0207464	0.00204228	3.04e-24	0.000744301	0.00253173	0.768767
UNaUK	rs2762942	20	52788925	G	0.05465	-0.0434452	0.00434894	1.69e-23	0.00270361	0.00527952	0.608586
UNaUK	rs2585442	20	52737123	C	0.758585	-0.0234932	0.00237184	3.96e-23	0.000993083	0.00282457	0.725148
UNaUK	rs200454003	11	71228990	T	0.24885	-0.0294305	0.00311535	3.49e-21	-0.00199599	0.00301687	0.508223
UNaUK	rs571484036	11	14512559	A	0.998788	-0.246033	0.0267291	3.43e-20	0.00367376	0.0315397	0.907272
UNaUK	rs534042887	11	14818258	T	0.001679	-0.191512	0.0212731	2.21e-19	-0.0172999	0.0240241	0.471462
UNaUK	rs58542926	19	19379549	C	0.92317	-0.0329874	0.00367204	2.63e-19	0.00402237	0.00454673	0.376333
UNaUK	rs28364331	4	100201295	A	0.981844	-0.0625998	0.00718779	3.06e-18	-0.00239442	0.0088552	0.786855
UNaUK	rs1972994	3	85631142	T	0.650089	-0.017509	0.00203615	8.04e-18	0.00200377	0.00252391	0.427246
UNaUK	rs138726443	1	152280023	G	0.99517	-0.123597	0.014475	1.36e-17	-0.014022	0.0174561	0.421816
UNaUK	rs1800775	16	56995236	A	0.48842	-0.016619	0.00195014	1.57e-17	-0.000419033	0.00240274	0.861553
UNaUK	rs61937878	12	96371731	C	0.99323	-0.104375	0.0124662	5.63e-17	-0.0113486	0.0150048	0.449451
UNaUK	rs7528419	1	109817192	A	0.77577	-0.019031	0.00232115	2.43e-16	-0.00213769	0.00289	0.459491
UNaUK	rs2229742	21	16339172	C	0.10473	-0.025738	0.0031902	7.16e-16	0.00367432	0.00394923	0.352171
UNaUK	rs804280	8	11612698	C	0.41591	-0.0163968	0.00204242	9.9e-16	0.000485033	0.00243748	0.842271
UNaUK	rs11264360	1	155284586	T	0.75949	-0.0183216	0.00228636	1.12e-15	0.00604117	0.00282999	0.0327862
UNaUK	rs3822868	6	131934986	A	0.163135	-0.021918	0.00274519	1.41e-15	0.000989011	0.00324391	0.760456
UNaUK	rs186881826	4	72785743	T	0.810074	-0.0200551	0.00251238	1.43e-15	-0.0016487	0.00304839	0.588616
UNaUK	rs157595	19	45425460	G	0.622459	-0.0160963	0.00205118	4.25e-15	-0.00370897	0.00253459	0.143375
UNaUK	rs1065853	19	45413233	G	0.91922	-0.0280436	0.00367263	2.24e-14	-0.00570214	0.00440964	0.195974
UNaUK	rs536006581	11	71135151	G	0.00419923	-0.106852	0.0142164	5.64e-14	-0.00886601	0.017102	0.604167
UNaUK	rs6123359	20	52714706	A	0.897784	-0.024207	0.00323663	7.48e-14	-0.00586501	0.00396067	0.138658
UNaUK	rs17765311	15	63789952	C	0.34376	-0.0151872	0.00204716	1.18e-13	0.00599889	0.00253155	0.0178055
UNaUK	rs10793129	11	75459865	G	0.914112	-0.0251555	0.00346876	4.11e-13	-0.00119285	0.00424284	0.7786
UNaUK	rs554808052	11	14636390	A	0.001012	-0.197648	0.0275919	7.88e-13	-0.00770393	0.0309195	0.803236
UNaUK	rs3814995	19	36342212	T	0.31263	-0.0150181	0.00210922	1.08e-12	-0.000673609	0.00259358	0.795079
UNaUK	rs1011468	7	104613791	A	0.474055	-0.0137886	0.00194617	1.39e-12	-0.000426994	0.00240773	0.859239
UNaUK	rs144613541	1	152270875	A	0.70908	-0.0160864	0.00227444	1.52e-12	-0.000831381	0.00266016	0.754637
UNaUK	rs150597413	1	152277622	G	0.99606	-0.113471	0.0160518	1.56e-12	-0.00379273	0.0196674	0.847081
UNaUK	rs2847500	11	120114421	A	0.12185	-0.0207607	0.00294927	1.93e-12	0.00173387	0.00365478	0.635207
UNaUK	rs62130059	19	48461240	C	0.322406	-0.0162452	0.00232218	2.64e-12	-0.00406875	0.00272757	0.135776
UNaUK	rs2909218	17	66464546	C	0.201466	-0.016894	0.00241812	2.82e-12	0.002122	0.00299463	0.478573
UNaUK	rs523583	11	66070146	A	0.533021	-0.0134814	0.00196347	6.6e-12	0.00282301	0.00243189	0.245711
UNaUK	rs2074735	22	31535872	G	0.93538	-0.02721	0.00396919	7.12e-12	-0.000841101	0.00492722	0.864456
UNaUK	rs12317268	12	21352541	G	0.149049	-0.0185268	0.00271712	9.2e-12	-0.00697912	0.00336182	0.0378951
UNaUK	rs1047891	2	211540507	A	0.31521	-0.014168	0.00208809	1.16e-11	-0.00254085	0.002586	0.325833
UNaUK	rs1858889	7	107117447	A	0.50019	-0.0129058	0.00194211	3.03e-11	-0.00504634	0.00240501	0.0358827
UNaUK	rs867772	1	220972343	G	0.683801	-0.0138687	0.0020911	3.31e-11	0.00176417	0.00258972	0.495732
UNaUK	rs62007299	15	77711719	A	0.711739	-0.014225	0.00214514	3.33e-11	-0.00119004	0.0026557	0.654075
UNaUK	rs7519574	1	34726552	G	0.820235	-0.0167462	0.0025362	4.03e-11	0.000689835	0.0031267	0.825383
UNaUK	rs111529171	7	21571932	C	0.215851	-0.015488	0.0023691	6.26e-11	-0.00688193	0.00292532	0.0186464
UNaUK	rs7569755	2	118648261	G	0.709231	-0.0139112	0.00214209	8.35e-11	0.000720143	0.00265193	0.785965
UNaUK	rs10887718	10	82042624	T	0.527613	-0.0125365	0.0019461	1.18e-10	-0.00262694	0.00240818	0.275345
UNaUK	rs6724965	2	101440151	G	0.17274	-0.0165267	0.0025731	1.34e-10	-0.00759005	0.00319446	0.0175019
UNaUK	rs7650253	3	49431160	T	0.305059	-0.014562	0.00228211	1.76e-10	-0.00706843	0.00270273	0.00891556
UNaUK	rs77924615	16	20392332	A	0.194151	-0.0156263	0.00246422	2.28e-10	0.00435061	0.00304529	0.15311
UNaUK	rs12997242	2	21381177	A	0.440804	-0.0124997	0.00197208	2.32e-10	-9.93e-05	0.00242474	0.967329
UNaUK	rs58073039	4	88287363	G	0.29975	-0.0133055	0.00210962	2.84e-10	0.00470491	0.00262029	0.0725648
UNaUK	rs56044892	1	41830086	C	0.795957	-0.0153531	0.00244011	3.13e-10	0.00398839	0.00301741	0.186238
UNaUK	rs8103262	19	53065814	T	0.69597	-0.0130466	0.00211431	6.8e-10	0.00156274	0.00261715	0.550431
UNaUK	rs6698680	1	2329661	G	0.464629	-0.0119859	0.00194708	7.47e-10	-0.000577364	0.00241218	0.810832
UNaUK	rs2037511	18	61366207	G	0.831783	-0.0160703	0.00261811	8.35e-10	0.00137331	0.00323814	0.671489
UNaUK	rs8091117	18	28919794	A	0.06438	-0.024124	0.00394315	9.48e-10	-0.00313107	0.0048697	0.520245
UNaUK	rs6438900	3	125148287	C	0.745141	-0.0135178	0.00222111	1.16e-09	0.0036585	0.00275154	0.183645
UNaUK	rs57631352	19	4338173	G	0.29698	-0.0128644	0.00212819	1.5e-09	7.18e-06	0.00263256	0.997825
UNaUK	rs7718395	5	118652574	C	0.680693	-0.012632	0.00209607	1.68e-09	0.00412533	0.00259649	0.112103
UNaUK	rs71383766	16	30930233	C	0.568601	-0.0124117	0.00206518	1.86e-09	0.00207998	0.00250503	0.406357
UNaUK	rs532436	9	136149830	A	0.18577	-0.0150981	0.0025151	1.94e-09	0.00641117	0.00309008	0.0380098
UNaUK	rs960596	22	41393520	C	0.660348	-0.0123864	0.00207608	2.43e-09	-5.65e-05	0.00255048	0.982325
UNaUK	rs10500209	19	11979164	C	0.28373	-0.0129055	0.00216999	2.73e-09	0.000486223	0.00267403	0.855715
UNaUK	rs10818769	9	125719923	G	0.861953	-0.0170264	0.00287012	2.99e-09	0.00528858	0.003474	0.127927
UNaUK	rs10127775	1	230295789	A	0.39088	-0.0118338	0.00199707	3.11e-09	0.00179585	0.00246259	0.465849
UNaUK	rs3768013	1	150815411	A	0.366208	-0.0118746	0.00201595	3.86e-09	-0.00381229	0.00249248	0.126137
UNaUK	rs8063706	16	11909552	A	0.730611	-0.0129105	0.00219809	4.27e-09	-0.00231415	0.00271138	0.393385
UNaUK	rs9668081	12	38602911	C	0.529633	-0.011599	0.00198807	5.4e-09	0.00463842	0.00241921	0.055197
UNaUK	rs6773343	3	141825598	C	0.277762	-0.0126122	0.0021711	6.28e-09	-0.000196493	0.00269015	0.941773
Whole body lean mass	rs10859995	12	96375682	C	0.58825	-0.0411764	0.00203262	3.03e-91	-0.0107	0.0309	0.7285
Whole body lean mass	rs964184	11	116648917	G	0.13166	-0.0395885	0.00285868	1.3e-43	0.0162	0.0458	0.7232
Whole body lean mass	rs1800588	15	58723675	T	0.21391	-0.0301723	0.00236671	3.17e-37	-0.0593	0.0416	0.154
Whole body lean mass	rs8018720	14	39556185	C	0.82431	-0.031951	0.0025464	4.1e-36	-0.0103	0.0417	0.8049
Whole body lean mass	rs7828742	8	116960729	G	0.597916	-0.0243955	0.0020299	2.85e-33	-0.0499	0.0328	0.1281
Whole body lean mass	rs705117	4	72608115	C	0.148404	-0.0313175	0.00287251	1.12e-27	0.0366	0.0438	0.404
Whole body lean mass	rs10426	19	51517798	G	0.7866	-0.0253957	0.00238265	1.59e-26	-0.0101	0.0407	0.8048
Whole body lean mass	rs3750296	1	17559656	C	0.340053	-0.0207464	0.00204228	3.04e-24	-0.0055	0.0338	0.8696
Whole body lean mass	rs1800775	16	56995236	A	0.48842	-0.016619	0.00195014	1.57e-17	-0.0835	0.036	0.02055
Whole body lean mass	rs7528419	1	109817192	A	0.77577	-0.019031	0.00232115	2.43e-16	0.0001	0.0461	0.9984
Whole body lean mass	rs2229742	21	16339172	C	0.10473	-0.025738	0.0031902	7.16e-16	-0.0263	0.0563	0.641
Whole body lean mass	rs804280	8	11612698	C	0.41591	-0.0163968	0.00204242	9.9e-16	0.0357	0.0315	0.257
Whole body lean mass	rs1149605	11	76485216	T	0.825798	-0.0203039	0.00257767	3.36e-15	-0.0036	0.0428	0.9326
Whole body lean mass	rs17765311	15	63789952	C	0.34376	-0.0151872	0.00204716	1.18e-13	0.006	0.0352	0.8653
Whole body lean mass	rs1229984	4	100239319	C	0.97732	-0.0474725	0.0064827	2.43e-13	0.278	0.3481	0.4245
Whole body lean mass	rs3814995	19	36342212	T	0.31263	-0.0150181	0.00210922	1.08e-12	-0.0644	0.0831	0.4383
Whole body lean mass	rs1011468	7	104613791	A	0.474055	-0.0137886	0.00194617	1.39e-12	-0.0938	0.0321	0.003516
Whole body lean mass	rs2909218	17	66464546	C	0.201466	-0.016894	0.00241812	2.82e-12	-0.0414	0.0389	0.2867
Whole body lean mass	rs523583	11	66070146	A	0.533021	-0.0134814	0.00196347	6.6e-12	-0.0378	0.0334	0.2573
Whole body lean mass	rs2074735	22	31535872	G	0.93538	-0.02721	0.00396919	7.12e-12	-0.0268	0.0648	0.6795
Whole body lean mass	rs12317268	12	21352541	G	0.149049	-0.0185268	0.00271712	9.2e-12	-0.0851	0.0433	0.04934
Whole body lean mass	rs1858889	7	107117447	A	0.50019	-0.0129058	0.00194211	3.03e-11	-0.0028	0.0313	0.9291
Whole body lean mass	rs867772	1	220972343	G	0.683801	-0.0138687	0.0020911	3.31e-11	-0.0804	0.0352	0.02226
Whole body lean mass	rs7519574	1	34726552	G	0.820235	-0.0167462	0.0025362	4.03e-11	0.0842	0.0465	0.07025
Whole body lean mass	rs7569755	2	118648261	G	0.709231	-0.0139112	0.00214209	8.35e-11	0.0181	0.0356	0.6114
Whole body lean mass	rs10887718	10	82042624	T	0.527613	-0.0125365	0.0019461	1.18e-10	0.0638	0.1164	0.5833
Whole body lean mass	rs10832218	11	14181174	C	0.108746	-0.0184766	0.00293489	3.06e-10	0.0258	0.0324	0.4257
Whole body lean mass	rs8103262	19	53065814	T	0.69597	-0.0130466	0.00211431	6.8e-10	0.0076	0.0426	0.8585
Whole body lean mass	rs6698680	1	2329661	G	0.464629	-0.0119859	0.00194708	7.47e-10	0.1091	0.118	0.3552
Whole body lean mass	rs2037511	18	61366207	G	0.831783	-0.0160703	0.00261811	8.35e-10	0.0468	0.0406	0.2495
Whole body lean mass	rs8091117	18	28919794	A	0.06438	-0.024124	0.00394315	9.48e-10	-0.0066	0.0598	0.9126
Whole body lean mass	rs7718395	5	118652574	C	0.680693	-0.012632	0.00209607	1.68e-09	-0.0454	0.0362	0.2098
Whole body lean mass	rs10500209	19	11979164	C	0.28373	-0.0129055	0.00216999	2.73e-09	-0.0022	0.0344	0.9497
Whole body lean mass	rs10818769	9	125719923	G	0.861953	-0.0170264	0.00287012	2.99e-09	0.0521	0.0465	0.2623
Whole body lean mass	rs10127775	1	230295789	A	0.39088	-0.0118338	0.00199707	3.11e-09	-0.0251	0.0313	0.4221
Whole body lean mass	rs3768013	1	150815411	A	0.366208	-0.0118746	0.00201595	3.86e-09	0.0673	0.0318	0.0343
Whole body lean mass	rs6773343	3	141825598	C	0.277762	-0.0126122	0.0021711	6.28e-09	-0.017	0.0347	0.6234
Hand grip strength	rs12803256	11	71132868	A	0.221972	-0.0867563	0.00290845	1.64e-195	-0.0002	0.0003	0.497
Hand grip strength	rs117913124	11	14900931	A	0.0264023	-0.206338	0.00937942	2.94e-107	-0.0002	0.0009	0.7908
Hand grip strength	rs10859995	12	96375682	C	0.58825	-0.0411764	0.00203262	3.03e-91	-0.0003	0.0003	0.2409
Hand grip strength	rs117576073	11	14912573	T	0.0125	-0.166344	0.00886348	1.4e-78	-0.0001	0.0013	0.9234
Hand grip strength	rs549940584	11	71222408	C	0.991778	-0.146919	0.0103847	1.93e-45	0.0007	0.0014	0.6311
Hand grip strength	rs964184	11	116648917	G	0.13166	-0.0395885	0.00285868	1.3e-43	0.0001	0.0004	0.7574
Hand grip strength	rs2011425	2	234627608	G	0.0763193	-0.046356	0.00361059	9.93e-38	-0.001	0.0005	0.04701
Hand grip strength	rs1800588	15	58723675	T	0.21391	-0.0301723	0.00236671	3.17e-37	0.0004	0.0003	0.2989
Hand grip strength	rs188480917	11	14785870	G	0.00918464	-0.166552	0.0130653	3.21e-37	0.0011	0.0014	0.4499
Hand grip strength	rs577185477	11	14612563	C	0.00730577	-0.152923	0.0120593	7.55e-37	-0.0009	0.0014	0.5343
Hand grip strength	rs8018720	14	39556185	C	0.82431	-0.031951	0.0025464	4.1e-36	0.0001	0.0004	0.7615
Hand grip strength	rs7828742	8	116960729	G	0.597916	-0.0243955	0.0020299	2.85e-33	-0.0004	0.0003	0.1611
Hand grip strength	rs6127099	20	52731402	T	0.270274	-0.0273606	0.00230945	2.22e-32	-0.0001	0.0003	0.8492
Hand grip strength	rs261291	15	58680178	C	0.356499	-0.0228667	0.00203359	2.46e-29	0.0002	0.0003	0.4592
Hand grip strength	rs705117	4	72608115	C	0.148404	-0.0313175	0.00287251	1.12e-27	0.0001	0.0004	0.7188
Hand grip strength	rs3750296	1	17559656	C	0.340053	-0.0207464	0.00204228	3.04e-24	-0.0003	0.0003	0.3309
Hand grip strength	rs2762942	20	52788925	G	0.05465	-0.0434452	0.00434894	1.69e-23	-0.0012	0.0006	0.06285
Hand grip strength	rs2585442	20	52737123	C	0.758585	-0.0234932	0.00237184	3.96e-23	-0.0006	0.0003	0.07262
Hand grip strength	rs571484036	11	14512559	A	0.998788	-0.246033	0.0267291	3.43e-20	0.0022	0.0037	0.5532
Hand grip strength	rs58542926	19	19379549	C	0.92317	-0.0329874	0.00367204	2.63e-19	-0.0008	0.0005	0.1227
Hand grip strength	rs28364331	4	100201295	A	0.981844	-0.0625998	0.00718779	3.06e-18	0.0013	0.001	0.209
Hand grip strength	rs138726443	1	152280023	G	0.99517	-0.123597	0.014475	1.36e-17	-0.0038	0.002	0.06537
Hand grip strength	rs1800775	16	56995236	A	0.48842	-0.016619	0.00195014	1.57e-17	-0.0001	0.0003	0.6777
Hand grip strength	rs61937878	12	96371731	C	0.99323	-0.104375	0.0124662	5.63e-17	-0.0002	0.0018	0.8913
Hand grip strength	rs7528419	1	109817192	A	0.77577	-0.019031	0.00232115	2.43e-16	-0.0004	0.0003	0.1943
Hand grip strength	rs2229742	21	16339172	C	0.10473	-0.025738	0.0031902	7.16e-16	-0.0009	0.0005	0.041
Hand grip strength	rs804280	8	11612698	C	0.41591	-0.0163968	0.00204242	9.9e-16	0.0006	0.0003	0.05364
Hand grip strength	rs11264360	1	155284586	T	0.75949	-0.0183216	0.00228636	1.12e-15	-0.0003	0.0003	0.4112
Hand grip strength	rs1149605	11	76485216	T	0.825798	-0.0203039	0.00257767	3.36e-15	-0.0006	0.0004	0.1327
Hand grip strength	rs73015021	19	11192915	A	0.881757	-0.0223896	0.0029845	6.29e-14	0.001	0.0004	0.01779
Hand grip strength	rs6123359	20	52714706	A	0.897784	-0.024207	0.00323663	7.48e-14	0.0004	0.0005	0.3978
Hand grip strength	rs17765311	15	63789952	C	0.34376	-0.0151872	0.00204716	1.18e-13	0.0006	0.0003	0.03487
Hand grip strength	rs554808052	11	14636390	A	0.001012	-0.197648	0.0275919	7.88e-13	-0.005	0.0036	0.1685
Hand grip strength	rs3814995	19	36342212	T	0.31263	-0.0150181	0.00210922	1.08e-12	-0.0001	0.0003	0.6449
Hand grip strength	rs150597413	1	152277622	G	0.99606	-0.113471	0.0160518	1.56e-12	-0.0049	0.0023	0.03482
Hand grip strength	rs2909218	17	66464546	C	0.201466	-0.016894	0.00241812	2.82e-12	-0.0006	0.0004	0.0862
Hand grip strength	rs523583	11	66070146	A	0.533021	-0.0134814	0.00196347	6.6e-12	-0.0006	0.0003	0.02414
Hand grip strength	rs2074735	22	31535872	G	0.93538	-0.02721	0.00396919	7.12e-12	-0.0004	0.0006	0.4937
Hand grip strength	rs12317268	12	21352541	G	0.149049	-0.0185268	0.00271712	9.2e-12	-0.0003	0.0004	0.4405
Hand grip strength	rs1047891	2	211540507	A	0.31521	-0.014168	0.00208809	1.16e-11	-0.0001	0.0003	0.6499
Hand grip strength	rs1858889	7	107117447	A	0.50019	-0.0129058	0.00194211	3.03e-11	0.0001	0.0003	0.7243
Hand grip strength	rs867772	1	220972343	G	0.683801	-0.0138687	0.0020911	3.31e-11	0.0003	0.0003	0.3667
Hand grip strength	rs111529171	7	21571932	C	0.215851	-0.015488	0.0023691	6.26e-11	-0.0001	0.0003	0.8494
Hand grip strength	rs7569755	2	118648261	G	0.709231	-0.0139112	0.00214209	8.35e-11	0.0001	0.0003	0.7808
Hand grip strength	rs10887718	10	82042624	T	0.527613	-0.0125365	0.0019461	1.18e-10	-0.0002	0.0003	0.4113
Hand grip strength	rs6724965	2	101440151	G	0.17274	-0.0165267	0.0025731	1.34e-10	0.0004	0.0004	0.2591
Hand grip strength	rs77924615	16	20392332	A	0.194151	-0.0156263	0.00246422	2.28e-10	-0.0008	0.0004	0.03284
Hand grip strength	rs12997242	2	21381177	A	0.440804	-0.0124997	0.00197208	2.32e-10	0.0002	0.0003	0.533
Hand grip strength	rs58073039	4	88287363	G	0.29975	-0.0133055	0.00210962	2.84e-10	-0.0001	0.0003	0.7424
Hand grip strength	rs56044892	1	41830086	C	0.795957	-0.0153531	0.00244011	3.13e-10	0.0007	0.0004	0.06297
Hand grip strength	rs34726834	8	25889606	C	0.749282	-0.0140616	0.00223925	3.39e-10	0.0004	0.0003	0.2276
Hand grip strength	rs8103262	19	53065814	T	0.69597	-0.0130466	0.00211431	6.8e-10	0.0002	0.0003	0.5428
Hand grip strength	rs6698680	1	2329661	G	0.464629	-0.0119859	0.00194708	7.47e-10	0.0001	0.0003	0.7414
Hand grip strength	rs2037511	18	61366207	G	0.831783	-0.0160703	0.00261811	8.35e-10	-0.0006	0.0004	0.1226
Hand grip strength	rs57631352	19	4338173	G	0.29698	-0.0128644	0.00212819	1.5e-09	0.0002	0.0003	0.5852
Hand grip strength	rs7718395	5	118652574	C	0.680693	-0.012632	0.00209607	1.68e-09	0.0001	0.0003	0.7695
Hand grip strength	rs960596	22	41393520	C	0.660348	-0.0123864	0.00207608	2.43e-09	-0.0002	0.0003	0.5592
Hand grip strength	rs10500209	19	11979164	C	0.28373	-0.0129055	0.00216999	2.73e-09	0.0002	0.0003	0.4812
Hand grip strength	rs10818769	9	125719923	G	0.861953	-0.0170264	0.00287012	2.99e-09	-0.0004	0.0004	0.2722
Hand grip strength	rs10127775	1	230295789	A	0.39088	-0.0118338	0.00199707	3.11e-09	-0.0003	0.0003	0.2831
Hand grip strength	rs78649910	4	3482213	A	0.105647	-0.0184543	0.00312216	3.41e-09	-0.0003	0.0005	0.4838
Hand grip strength	rs3768013	1	150815411	A	0.366208	-0.0118746	0.00201595	3.86e-09	0.0005	0.0003	0.08067
Hand grip strength	rs8063706	16	11909552	A	0.730611	-0.0129105	0.00219809	4.27e-09	-0.0007	0.0003	0.01859
Hand grip strength	rs6773343	3	141825598	C	0.277762	-0.0126122	0.0021711	6.28e-09	0.0002	0.0003	0.6042
Gait speed	rs10859995	12	96375682	C	0.58825	-0.0411764	0.00203262	3.03e-91	0.0019	0.0016	0.2483
Gait speed	rs964184	11	116648917	G	0.13166	-0.0395885	0.00285868	1.3e-43	-0.0056	0.0024	0.02149
Gait speed	rs1800588	15	58723675	T	0.21391	-0.0301723	0.00236671	3.17e-37	-0.0007	0.0021	0.7173
Gait speed	rs8018720	14	39556185	C	0.82431	-0.031951	0.0025464	4.1e-36	-0.0018	0.0022	0.4099
Gait speed	rs7828742	8	116960729	G	0.597916	-0.0243955	0.0020299	2.85e-33	0.0011	0.0017	0.5178
Gait speed	rs705117	4	72608115	C	0.148404	-0.0313175	0.00287251	1.12e-27	0.0015	0.0023	0.5268
Gait speed	rs10426	19	51517798	G	0.7866	-0.0253957	0.00238265	1.59e-26	0.0008	0.0021	0.6857
Gait speed	rs3750296	1	17559656	C	0.340053	-0.0207464	0.00204228	3.04e-24	0.0036	0.0018	0.03944
Gait speed	rs1800775	16	56995236	A	0.48842	-0.016619	0.00195014	1.57e-17	-0.0032	0.0018	0.06511
Gait speed	rs7528419	1	109817192	A	0.77577	-0.019031	0.00232115	2.43e-16	0.0008	0.002	0.6995
Gait speed	rs2229742	21	16339172	C	0.10473	-0.025738	0.0031902	7.16e-16	0.0019	0.0028	0.4901
Gait speed	rs804280	8	11612698	C	0.41591	-0.0163968	0.00204242	9.9e-16	-0.0007	0.0017	0.6544
Gait speed	rs1149605	11	76485216	T	0.825798	-0.0203039	0.00257767	3.36e-15	-0.0009	0.0022	0.6742
Gait speed	rs17765311	15	63789952	C	0.34376	-0.0151872	0.00204716	1.18e-13	-0.0008	0.0018	0.665
Gait speed	rs3814995	19	36342212	T	0.31263	-0.0150181	0.00210922	1.08e-12	-0.001	0.0023	0.6587
Gait speed	rs1011468	7	104613791	A	0.474055	-0.0137886	0.00194617	1.39e-12	-0.0042	0.0016	0.009544
Gait speed	rs2909218	17	66464546	C	0.201466	-0.016894	0.00241812	2.82e-12	-0.0017	0.002	0.4065
Gait speed	rs523583	11	66070146	A	0.533021	-0.0134814	0.00196347	6.6e-12	-0.0014	0.0016	0.4024
Gait speed	rs2074735	22	31535872	G	0.93538	-0.02721	0.00396919	7.12e-12	0.0036	0.0033	0.2877
Gait speed	rs12317268	12	21352541	G	0.149049	-0.0185268	0.00271712	9.2e-12	-0.0014	0.0023	0.5336
Gait speed	rs1858889	7	107117447	A	0.50019	-0.0129058	0.00194211	3.03e-11	0.0002	0.002	0.9174
Gait speed	rs867772	1	220972343	G	0.683801	-0.0138687	0.0020911	3.31e-11	-0.0005	0.0018	0.7947
Gait speed	rs7519574	1	34726552	G	0.820235	-0.0167462	0.0025362	4.03e-11	-0.0015	0.0023	0.5179
Gait speed	rs7569755	2	118648261	G	0.709231	-0.0139112	0.00214209	8.35e-11	-0.0002	0.0018	0.9177
Gait speed	rs10832218	11	14181174	C	0.108746	-0.0184766	0.00293489	3.06e-10	-0.004	0.0017	0.01472
Gait speed	rs8103262	19	53065814	T	0.69597	-0.0130466	0.00211431	6.8e-10	0.0012	0.0019	0.5103
Gait speed	rs2037511	18	61366207	G	0.831783	-0.0160703	0.00261811	8.35e-10	-0.0007	0.0022	0.7557
Gait speed	rs8091117	18	28919794	A	0.06438	-0.024124	0.00394315	9.48e-10	0.0018	0.0031	0.5626
Gait speed	rs7718395	5	118652574	C	0.680693	-0.012632	0.00209607	1.68e-09	-0.0005	0.0018	0.799
Gait speed	rs10500209	19	11979164	C	0.28373	-0.0129055	0.00216999	2.73e-09	-0.0021	0.0018	0.2558
Gait speed	rs10818769	9	125719923	G	0.861953	-0.0170264	0.00287012	2.99e-09	-0.0036	0.0024	0.1368
Gait speed	rs10127775	1	230295789	A	0.39088	-0.0118338	0.00199707	3.11e-09	-0.0005	0.0017	0.7652
Gait speed	rs3768013	1	150815411	A	0.366208	-0.0118746	0.00201595	3.86e-09	-0.0027	0.0017	0.1135
Gait speed	rs6773343	3	141825598	C	0.277762	-0.0126122	0.0021711	6.28e-09	0.0004	0.0018	0.81
eBMD	rs12803256	11	71132868	A	0.221972	-0.0867563	0.00290845	1.64e-195	0.00111517	0.00402402	0.6
eBMD	rs567876843	11	14414139	T	0.001634	-0.53757	0.0234601	3.35e-116	0.0532657	0.03498	0.34
eBMD	rs3775150	4	72640750	C	0.217849	-0.0709231	0.00319479	3.46e-109	-0.000527112	0.00424808	0.94
eBMD	rs117913124	11	14900931	A	0.0264023	-0.206338	0.00937942	2.94e-107	0.0113907	0.0103675	0.5
eBMD	rs10859995	12	96375682	C	0.58825	-0.0411764	0.00203262	3.03e-91	-0.00367126	0.00341432	0.42
eBMD	rs112285002	19	48374320	C	0.837889	-0.0561498	0.00278255	1.49e-90	0.00100989	0.00454421	0.97
eBMD	rs117576073	11	14912573	T	0.0125	-0.166344	0.00886348	1.4e-78	-0.00669208	0.014873	0.9
eBMD	rs61816761	1	152285861	G	0.983724	-0.110226	0.00712439	5.39e-54	0.000342325	0.0123237	0.98
eBMD	rs549940584	11	71222408	C	0.991778	-0.146919	0.0103847	1.93e-45	-0.00313991	0.0169237	0.58
eBMD	rs964184	11	116648917	G	0.13166	-0.0395885	0.00285868	1.3e-43	-0.000485058	0.00493495	0.88
eBMD	rs222026	4	72643760	T	0.881503	-0.0513026	0.00384113	1.09e-40	0.00610322	0.00518643	0.32
eBMD	rs2011425	2	234627608	G	0.0763193	-0.046356	0.00361059	9.93e-38	-0.00753936	0.00627052	0.22
eBMD	rs1800588	15	58723675	T	0.21391	-0.0301723	0.00236671	3.17e-37	0.000124007	0.00409155	0.92
eBMD	rs188480917	11	14785870	G	0.00918464	-0.166552	0.0130653	3.21e-37	0.00774929	0.0167144	0.88
eBMD	rs577185477	11	14612563	C	0.00730577	-0.152923	0.0120593	7.55e-37	0.0268888	0.0164212	0.22
eBMD	rs8018720	14	39556185	C	0.82431	-0.031951	0.0025464	4.1e-36	-0.00625995	0.00441736	0.27
eBMD	rs7828742	8	116960729	G	0.597916	-0.0243955	0.0020299	2.85e-33	-0.00329127	0.00346411	0.25
eBMD	rs6127099	20	52731402	T	0.270274	-0.0273606	0.00230945	2.22e-32	0.00840174	0.00387404	0.026
eBMD	rs538325438	11	13414030	C	0.999097	-0.450986	0.0382644	4.61e-32	-0.0703025	0.0669961	0.24
eBMD	rs261291	15	58680178	C	0.356499	-0.0228667	0.00203359	2.46e-29	0.00147688	0.00352595	0.92
eBMD	rs705117	4	72608115	C	0.148404	-0.0313175	0.00287251	1.12e-27	-0.00262599	0.0047588	0.93
eBMD	rs150585703	11	14951216	C	0.001985	-0.243041	0.0223543	1.56e-27	0.055744	0.034665	0.1
eBMD	rs10426	19	51517798	G	0.7866	-0.0253957	0.00238265	1.59e-26	0.00839508	0.00412445	0.024
eBMD	rs2934744	1	63048045	A	0.642537	-0.0223994	0.00211926	4.13e-26	-0.000841406	0.00349759	0.6
eBMD	rs12123821	1	152179152	C	0.95124	-0.0525854	0.00513409	1.28e-24	0.00292471	0.00787167	0.74
eBMD	rs3750296	1	17559656	C	0.340053	-0.0207464	0.00204228	3.04e-24	-0.000146603	0.00353531	0.89
eBMD	rs560384646	4	72616618	C	0.0101322	-0.0888054	0.00874703	3.23e-24	-0.00673509	0.0152704	0.52
eBMD	rs2762942	20	52788925	G	0.05465	-0.0434452	0.00434894	1.69e-23	0.0118619	0.00744606	0.15
eBMD	rs2585442	20	52737123	C	0.758585	-0.0234932	0.00237184	3.96e-23	0.00134742	0.003981	0.61
eBMD	rs200454003	11	71228990	T	0.24885	-0.0294305	0.00311535	3.49e-21	0.00267014	0.00419384	0.34
eBMD	rs571484036	11	14512559	A	0.998788	-0.246033	0.0267291	3.43e-20	-0.017486	0.0367784	0.61
eBMD	rs115045402	1	152029548	G	0.986699	-0.0699745	0.00774111	1.58e-19	0.00685157	0.0125441	0.6
eBMD	rs534042887	11	14818258	T	0.001679	-0.191512	0.0212731	2.21e-19	0.0490488	0.0313527	0.16
eBMD	rs58542926	19	19379549	C	0.92317	-0.0329874	0.00367204	2.63e-19	-0.0136609	0.00641317	0.026
eBMD	rs201501563	11	14882470	T	0.0650394	-0.0349235	0.0039868	1.96e-18	-0.00145431	0.00645421	0.88
eBMD	rs28364331	4	100201295	A	0.981844	-0.0625998	0.00718779	3.06e-18	0.00777945	0.0125343	0.66
eBMD	rs1972994	3	85631142	T	0.650089	-0.017509	0.00203615	8.04e-18	-0.00415748	0.00351744	0.27
eBMD	rs138726443	1	152280023	G	0.99517	-0.123597	0.014475	1.36e-17	0.0252648	0.0331184	0.55
eBMD	rs532836473	11	14822853	A	0.000613	-0.266804	0.0317918	4.77e-17	0.0472621	0.0649261	0.55
eBMD	rs61937878	12	96371731	C	0.99323	-0.104375	0.0124662	5.63e-17	-0.0209394	0.0260404	0.48
eBMD	rs567415847	11	16854631	A	0.000312	-0.301552	0.0366425	1.88e-16	0.0697872	0.0514177	0.16
eBMD	rs201561609	1	152187902	T	0.996423	-0.0972945	0.0120457	6.63e-16	0.00831403	0.0180661	0.59
eBMD	rs2229742	21	16339172	C	0.10473	-0.025738	0.0031902	7.16e-16	0.00167316	0.00555894	0.66
eBMD	rs11264360	1	155284586	T	0.75949	-0.0183216	0.00228636	1.12e-15	0.000901897	0.00394902	0.83
eBMD	rs3822868	6	131934986	A	0.163135	-0.021918	0.00274519	1.41e-15	0.0101009	0.00452785	0.027
eBMD	rs186881826	4	72785743	T	0.810074	-0.0200551	0.00251238	1.43e-15	0.00724078	0.00428529	0.08
eBMD	rs528776789	4	72486140	G	0.001971	-0.121529	0.0153524	2.45e-15	0.00689191	0.0296578	0.91
eBMD	rs1149605	11	76485216	T	0.825798	-0.0203039	0.00257767	3.36e-15	0.00804979	0.00447124	0.061
eBMD	rs157595	19	45425460	G	0.622459	-0.0160963	0.00205118	4.25e-15	0.00641831	0.0032642	0.052
eBMD	rs148514005	11	14464878	T	0.00292629	-0.143934	0.0183888	4.99e-15	0.0284653	0.0252351	0.15
eBMD	rs574615332	11	71144427	A	0.999232	-0.205724	0.026352	5.87e-15	-0.0717931	0.0478175	0.073
eBMD	rs564377207	4	72488525	G	0.999143	-0.159091	0.0208326	2.23e-14	0.0320985	0.0368747	0.55
eBMD	rs1065853	19	45413233	G	0.91922	-0.0280436	0.00367263	2.24e-14	-0.00513486	0.00670171	0.5
eBMD	rs536006581	11	71135151	G	0.00419923	-0.106852	0.0142164	5.64e-14	0.0011128	0.0278841	0.75
eBMD	rs73015021	19	11192915	A	0.881757	-0.0223896	0.0029845	6.29e-14	-0.00564402	0.00521097	0.18
eBMD	rs6123359	20	52714706	A	0.897784	-0.024207	0.00323663	7.48e-14	-0.00214836	0.00556147	0.58
eBMD	rs17765311	15	63789952	C	0.34376	-0.0151872	0.00204716	1.18e-13	0.00917699	0.00356087	0.0072
eBMD	rs10793129	11	75459865	G	0.914112	-0.0251555	0.00346876	4.11e-13	-0.00562995	0.00588802	0.39
eBMD	rs373514022	11	13955649	T	0.000784	-0.212796	0.0293493	4.15e-13	-0.0144438	0.0459075	0.92
eBMD	rs554808052	11	14636390	A	0.001012	-0.197648	0.0275919	7.88e-13	0.00446308	0.045306	1
eBMD	rs3814995	19	36342212	T	0.31263	-0.0150181	0.00210922	1.08e-12	-0.000943597	0.00364385	0.96
eBMD	rs1011468	7	104613791	A	0.474055	-0.0137886	0.00194617	1.39e-12	-0.00749043	0.00334404	0.017
eBMD	rs144613541	1	152270875	A	0.70908	-0.0160864	0.00227444	1.52e-12	-0.000634391	0.00371446	0.85
eBMD	rs150597413	1	152277622	G	0.99606	-0.113471	0.0160518	1.56e-12	0.0052729	0.0326535	0.9
eBMD	rs2847500	11	120114421	A	0.12185	-0.0207607	0.00294927	1.93e-12	-0.00561195	0.0051023	0.36
eBMD	rs62130059	19	48461240	C	0.322406	-0.0162452	0.00232218	2.64e-12	0.00415859	0.00381624	0.32
eBMD	rs2909218	17	66464546	C	0.201466	-0.016894	0.00241812	2.82e-12	-0.00257824	0.0042041	0.43
eBMD	rs200641845	4	72620895	A	0.450264	-0.0165041	0.00239214	5.23e-12	0.00557257	0.0039345	0.09
eBMD	rs523583	11	66070146	A	0.533021	-0.0134814	0.00196347	6.6e-12	-0.00205621	0.00340527	0.66
eBMD	rs2074735	22	31535872	G	0.93538	-0.02721	0.00396919	7.12e-12	-0.00430682	0.00688212	0.62
eBMD	rs1047891	2	211540507	A	0.31521	-0.014168	0.00208809	1.16e-11	-0.00806215	0.00358394	0.059
eBMD	rs191379475	11	14075712	G	0.998071	-0.0875696	0.012919	1.22e-11	0.018452	0.0212431	0.35
eBMD	rs113938679	4	72488025	A	0.0029517	-0.0986755	0.0147459	2.21e-11	0.0434891	0.0269815	0.071
eBMD	rs1858889	7	107117447	A	0.50019	-0.0129058	0.00194211	3.03e-11	0.000668555	0.00333608	0.71
eBMD	rs188838036	4	72783385	G	0.001658	-0.11775	0.0177336	3.14e-11	0.0126725	0.0247876	0.69
eBMD	rs867772	1	220972343	G	0.683801	-0.0138687	0.0020911	3.31e-11	-0.00562751	0.00359664	0.14
eBMD	rs62007299	15	77711719	A	0.711739	-0.014225	0.00214514	3.33e-11	-0.0053886	0.00372915	0.19
eBMD	rs7519574	1	34726552	G	0.820235	-0.0167462	0.0025362	4.03e-11	0.00192683	0.00437501	0.73
eBMD	rs561089663	11	14100539	C	0.000692	-0.203854	0.0309193	4.31e-11	-0.0111437	0.0446931	0.78
eBMD	rs111529171	7	21571932	C	0.215851	-0.015488	0.0023691	6.26e-11	0.000523663	0.00407594	0.73
eBMD	rs10887718	10	82042624	T	0.527613	-0.0125365	0.0019461	1.18e-10	0.00743655	0.00336526	0.013
eBMD	rs6724965	2	101440151	G	0.17274	-0.0165267	0.0025731	1.34e-10	0.000344837	0.00442278	0.98
eBMD	rs7650253	3	49431160	T	0.305059	-0.014562	0.00228211	1.76e-10	-0.00605973	0.00379897	0.17
eBMD	rs77924615	16	20392332	A	0.194151	-0.0156263	0.00246422	2.28e-10	-0.00151709	0.00427682	0.71
eBMD	rs576242124	1	152390763	G	0.997106	-0.0921237	0.0145733	2.59e-10	0.0157367	0.0207198	0.42
eBMD	rs58073039	4	88287363	G	0.29975	-0.0133055	0.00210962	2.84e-10	0.00379137	0.00366173	0.33
eBMD	rs10832218	11	14181174	C	0.108746	-0.0184766	0.00293489	3.06e-10	0.00618483	0.00392288	0.034
eBMD	rs56044892	1	41830086	C	0.795957	-0.0153531	0.00244011	3.13e-10	0.0095192	0.00425865	0.021
eBMD	rs189918701	1	152254152	G	0.999325	-0.183283	0.029165	3.29e-10	-0.0562766	0.0484374	0.23
eBMD	rs34726834	8	25889606	C	0.749282	-0.0140616	0.00223925	3.39e-10	-0.0084579	0.00391096	0.045
eBMD	rs546541682	4	72864566	T	0.998842	-0.112524	0.017926	3.45e-10	0.037098	0.0292375	0.28
eBMD	rs8103262	19	53065814	T	0.69597	-0.0130466	0.00211431	6.8e-10	-0.00168708	0.00368688	0.72
eBMD	rs6698680	1	2329661	G	0.464629	-0.0119859	0.00194708	7.47e-10	0.00431582	0.00335382	0.33
eBMD	rs2037511	18	61366207	G	0.831783	-0.0160703	0.00261811	8.35e-10	-0.000314977	0.00453962	0.83
eBMD	rs8091117	18	28919794	A	0.06438	-0.024124	0.00394315	9.48e-10	-0.00247398	0.00679734	0.71
eBMD	rs6438900	3	125148287	C	0.745141	-0.0135178	0.00222111	1.16e-09	0.00276733	0.00385383	0.38
eBMD	rs184958517	1	153111312	T	0.998977	-0.10537	0.0173332	1.21e-09	-0.0237479	0.022691	0.18
eBMD	rs57631352	19	4338173	G	0.29698	-0.0128644	0.00212819	1.5e-09	0.0044031	0.00369267	0.24
eBMD	rs187443664	11	14768892	T	0.997829	-0.0789835	0.0130724	1.52e-09	0.0321247	0.0206422	0.19
eBMD	rs7718395	5	118652574	C	0.680693	-0.012632	0.00209607	1.68e-09	-0.000788097	0.00364848	0.46
eBMD	rs574992951	11	16580958	T	0.002266	-0.0888414	0.0147454	1.69e-09	0.00636732	0.0236551	0.74
eBMD	rs960596	22	41393520	C	0.660348	-0.0123864	0.00207608	2.43e-09	0.00535796	0.0035836	0.068
eBMD	rs10500209	19	11979164	C	0.28373	-0.0129055	0.00216999	2.73e-09	0.000625615	0.00376032	0.8
eBMD	rs10818769	9	125719923	G	0.861953	-0.0170264	0.00287012	2.99e-09	0.00576501	0.00483531	0.23
eBMD	rs10127775	1	230295789	A	0.39088	-0.0118338	0.00199707	3.11e-09	0.000215246	0.00342142	0.69
eBMD	rs78649910	4	3482213	A	0.105647	-0.0184543	0.00312216	3.41e-09	-0.00347176	0.0054923	0.52
eBMD	rs565277381	4	72625772	G	0.000281	-0.279007	0.0472596	3.55e-09	0.0726137	0.0659406	0.34
eBMD	rs3768013	1	150815411	A	0.366208	-0.0118746	0.00201595	3.86e-09	0.00579363	0.00346403	0.15
eBMD	rs8063706	16	11909552	A	0.730611	-0.0129105	0.00219809	4.27e-09	0.000490945	0.00381301	1
eBMD	rs143106299	4	72920085	T	0.00163144	-0.0901206	0.0153782	4.62e-09	0.0194774	0.0302461	0.72
eBMD	rs184291421	4	72752846	T	0.002552	-0.0899562	0.0153876	5.03e-09	0.0136062	0.0242121	0.71
eBMD	rs9668081	12	38602911	C	0.529633	-0.011599	0.00198807	5.4e-09	-0.000832536	0.003147	0.73
eBMD	rs6773343	3	141825598	C	0.277762	-0.0126122	0.0021711	6.28e-09	-0.00109987	0.00376553	0.63
TBBMD	rs12803256	11	71132868	A	0.221972	-0.0867563	0.00290845	1.64e-195	-0.0049	0.0063	0.4351
TBBMD	rs3775150	4	72640750	C	0.217849	-0.0709231	0.00319479	3.46e-109	-0.0065	0.012	0.5914
TBBMD	rs117913124	11	14900931	A	0.0264023	-0.206338	0.00937942	2.94e-107	-0.0024	0.0198	0.9023
TBBMD	rs10859995	12	96375682	C	0.58825	-0.0411764	0.00203262	3.03e-91	0.0039	0.0056	0.4844
TBBMD	rs112285002	19	48374320	C	0.837889	-0.0561498	0.00278255	1.49e-90	-0.0075	0.0098	0.4446
TBBMD	rs117576073	11	14912573	T	0.0125	-0.166344	0.00886348	1.4e-78	0.026	0.0362	0.4729
TBBMD	rs61816761	1	152285861	G	0.983724	-0.110226	0.00712439	5.39e-54	0.0535	0.0317	0.09167
TBBMD	rs7699711	4	69947596	T	0.452651	-0.0295796	0.00198866	4.85e-50	-0.0037	0.0058	0.5246
TBBMD	rs549940584	11	71222408	C	0.991778	-0.146919	0.0103847	1.93e-45	0.0692	0.0671	0.3025
TBBMD	rs964184	11	116648917	G	0.13166	-0.0395885	0.00285868	1.3e-43	-0.0107	0.0082	0.1916
TBBMD	rs222026	4	72643760	T	0.881503	-0.0513026	0.00384113	1.09e-40	0.0073	0.0077	0.3443
TBBMD	rs2011425	2	234627608	G	0.0763193	-0.046356	0.00361059	9.93e-38	-0.0029	0.0103	0.7778
TBBMD	rs1800588	15	58723675	T	0.21391	-0.0301723	0.00236671	3.17e-37	0.0016	0.0068	0.8163
TBBMD	rs188480917	11	14785870	G	0.00918464	-0.166552	0.0130653	3.21e-37	-0.0148	0.058	0.7987
TBBMD	rs577185477	11	14612563	C	0.00730577	-0.152923	0.0120593	7.55e-37	0.0111	0.0582	0.8493
TBBMD	rs8018720	14	39556185	C	0.82431	-0.031951	0.0025464	4.1e-36	0.0047	0.0076	0.537
TBBMD	rs7828742	8	116960729	G	0.597916	-0.0243955	0.0020299	2.85e-33	-0.0045	0.0059	0.4486
TBBMD	rs6127099	20	52731402	T	0.270274	-0.0273606	0.00230945	2.22e-32	-0.0154	0.0067	0.02143
TBBMD	rs261291	15	58680178	C	0.356499	-0.0228667	0.00203359	2.46e-29	-0.0017	0.0059	0.7744
TBBMD	rs705117	4	72608115	C	0.148404	-0.0313175	0.00287251	1.12e-27	-0.0099	0.0075	0.1902
TBBMD	rs145432346	4	72575017	T	0.126756	-0.0346283	0.00319497	2.26e-27	0.0012	0.0198	0.9522
TBBMD	rs10426	19	51517798	G	0.7866	-0.0253957	0.00238265	1.59e-26	0.0046	0.007	0.5128
TBBMD	rs2934744	1	63048045	A	0.642537	-0.0223994	0.00211926	4.13e-26	-0.0091	0.0133	0.4931
TBBMD	rs12123821	1	152179152	C	0.95124	-0.0525854	0.00513409	1.28e-24	-0.041	0.016	0.01055
TBBMD	rs3750296	1	17559656	C	0.340053	-0.0207464	0.00204228	3.04e-24	-0.001	0.006	0.8709
TBBMD	rs560384646	4	72616618	C	0.0101322	-0.0888054	0.00874703	3.23e-24	0.0057	0.0286	0.843
TBBMD	rs2762942	20	52788925	G	0.05465	-0.0434452	0.00434894	1.69e-23	-0.0406	0.0155	0.008648
TBBMD	rs2585442	20	52737123	C	0.758585	-0.0234932	0.00237184	3.96e-23	-0.0126	0.0069	0.06863
TBBMD	rs200454003	11	71228990	T	0.24885	-0.0294305	0.00311535	3.49e-21	-0.0106	0.016	0.5067
TBBMD	rs115045402	1	152029548	G	0.986699	-0.0699745	0.00774111	1.58e-19	-0.0347	0.0313	0.2675
TBBMD	rs58542926	19	19379549	C	0.92317	-0.0329874	0.00367204	2.63e-19	-0.0124	0.0111	0.2638
TBBMD	rs201501563	11	14882470	T	0.0650394	-0.0349235	0.0039868	1.96e-18	-0.0035	0.0137	0.8016
TBBMD	rs28364331	4	100201295	A	0.981844	-0.0625998	0.00718779	3.06e-18	0.001	0.0246	0.9686
TBBMD	rs1972994	3	85631142	T	0.650089	-0.017509	0.00203615	8.04e-18	-0.0049	0.0061	0.4182
TBBMD	rs138726443	1	152280023	G	0.99517	-0.123597	0.014475	1.36e-17	-0.0402	0.0891	0.6516
TBBMD	rs1800775	16	56995236	A	0.48842	-0.016619	0.00195014	1.57e-17	-0.0045	0.0057	0.4289
TBBMD	rs61937878	12	96371731	C	0.99323	-0.104375	0.0124662	5.63e-17	-0.0776	0.1187	0.5134
TBBMD	rs201561609	1	152187902	T	0.996423	-0.0972945	0.0120457	6.63e-16	-0.0228	0.0911	0.8019
TBBMD	rs2229742	21	16339172	C	0.10473	-0.025738	0.0031902	7.16e-16	0.016	0.0095	0.09366
TBBMD	rs804280	8	11612698	C	0.41591	-0.0163968	0.00204242	9.9e-16	-0.0077	0.0058	0.1869
TBBMD	rs11264360	1	155284586	T	0.75949	-0.0183216	0.00228636	1.12e-15	0.0029	0.007	0.6807
TBBMD	rs3822868	6	131934986	A	0.163135	-0.021918	0.00274519	1.41e-15	0.0001	0.0173	0.9966
TBBMD	rs186881826	4	72785743	T	0.810074	-0.0200551	0.00251238	1.43e-15	-0.0051	0.0069	0.4617
TBBMD	rs1149605	11	76485216	T	0.825798	-0.0203039	0.00257767	3.36e-15	0.0138	0.0077	0.07194
TBBMD	rs157595	19	45425460	G	0.622459	-0.0160963	0.00205118	4.25e-15	0.0097	0.0072	0.177
TBBMD	rs148514005	11	14464878	T	0.00292629	-0.143934	0.0183888	4.99e-15	-0.0586	0.0626	0.3497
TBBMD	rs1065853	19	45413233	G	0.91922	-0.0280436	0.00367263	2.24e-14	0.0073	0.0183	0.6909
TBBMD	rs73015021	19	11192915	A	0.881757	-0.0223896	0.0029845	6.29e-14	-0.0063	0.009	0.4847
TBBMD	rs6123359	20	52714706	A	0.897784	-0.024207	0.00323663	7.48e-14	-0.0157	0.0096	0.1034
TBBMD	rs17765311	15	63789952	C	0.34376	-0.0151872	0.00204716	1.18e-13	0.0058	0.006	0.3345
TBBMD	rs1229984	4	100239319	C	0.97732	-0.0474725	0.0064827	2.43e-13	-0.0057	0.0151	0.7059
TBBMD	rs10793129	11	75459865	G	0.914112	-0.0251555	0.00346876	4.11e-13	-0.0007	0.0099	0.9458
TBBMD	rs3814995	19	36342212	T	0.31263	-0.0150181	0.00210922	1.08e-12	-0.0131	0.0076	0.08343
TBBMD	rs1011468	7	104613791	A	0.474055	-0.0137886	0.00194617	1.39e-12	0.0064	0.0058	0.2635
TBBMD	rs144613541	1	152270875	A	0.70908	-0.0160864	0.00227444	1.52e-12	-0.0087	0.0137	0.5219
TBBMD	rs2847500	11	120114421	A	0.12185	-0.0207607	0.00294927	1.93e-12	0.0137	0.0088	0.1174
TBBMD	rs62130059	19	48461240	C	0.322406	-0.0162452	0.00232218	2.64e-12	-0.0133	0.0078	0.08729
TBBMD	rs200641845	4	72620895	A	0.450264	-0.0165041	0.00239214	5.23e-12	0.0145	0.016	0.3647
TBBMD	rs523583	11	66070146	A	0.533021	-0.0134814	0.00196347	6.6e-12	0.0056	0.0057	0.3334
TBBMD	rs2074735	22	31535872	G	0.93538	-0.02721	0.00396919	7.12e-12	-0.001	0.0112	0.9266
TBBMD	rs1047891	2	211540507	A	0.31521	-0.014168	0.00208809	1.16e-11	-0.0109	0.0063	0.08179
TBBMD	rs113938679	4	72488025	A	0.0029517	-0.0986755	0.0147459	2.21e-11	0.0373	0.0631	0.5544
TBBMD	rs1858889	7	107117447	A	0.50019	-0.0129058	0.00194211	3.03e-11	-0.0043	0.0057	0.4496
TBBMD	rs867772	1	220972343	G	0.683801	-0.0138687	0.0020911	3.31e-11	-0.0099	0.0063	0.1184
TBBMD	rs62007299	15	77711719	A	0.711739	-0.014225	0.00214514	3.33e-11	0.0013	0.0062	0.8339
TBBMD	rs7519574	1	34726552	G	0.820235	-0.0167462	0.0025362	4.03e-11	0.0032	0.0077	0.6718
TBBMD	rs111529171	7	21571932	C	0.215851	-0.015488	0.0023691	6.26e-11	-0.0003	0.007	0.963
TBBMD	rs7569755	2	118648261	G	0.709231	-0.0139112	0.00214209	8.35e-11	-0.0025	0.0062	0.6921
TBBMD	rs10887718	10	82042624	T	0.527613	-0.0125365	0.0019461	1.18e-10	0.0025	0.0057	0.6625
TBBMD	rs6724965	2	101440151	G	0.17274	-0.0165267	0.0025731	1.34e-10	-0.0023	0.0072	0.7512
TBBMD	rs7650253	3	49431160	T	0.305059	-0.014562	0.00228211	1.76e-10	-0.0181	0.0144	0.21
TBBMD	rs77924615	16	20392332	A	0.194151	-0.0156263	0.00246422	2.28e-10	-0.0181	0.0076	0.01698
TBBMD	rs12997242	2	21381177	A	0.440804	-0.0124997	0.00197208	2.32e-10	0.0024	0.0058	0.6777
TBBMD	rs576242124	1	152390763	G	0.997106	-0.0921237	0.0145733	2.59e-10	-0.012	0.0425	0.7776
TBBMD	rs58073039	4	88287363	G	0.29975	-0.0133055	0.00210962	2.84e-10	-0.0022	0.0062	0.7192
TBBMD	rs10832218	11	14181174	C	0.108746	-0.0184766	0.00293489	3.06e-10	-0.0017	0.0063	0.7871
TBBMD	rs56044892	1	41830086	C	0.795957	-0.0153531	0.00244011	3.13e-10	0.0124	0.0076	0.1017
TBBMD	rs34726834	8	25889606	C	0.749282	-0.0140616	0.00223925	3.39e-10	-0.0099	0.0065	0.1273
TBBMD	rs8103262	19	53065814	T	0.69597	-0.0130466	0.00211431	6.8e-10	-0.0102	0.0063	0.1057
TBBMD	rs6698680	1	2329661	G	0.464629	-0.0119859	0.00194708	7.47e-10	0.0107	0.0058	0.06444
TBBMD	rs2037511	18	61366207	G	0.831783	-0.0160703	0.00261811	8.35e-10	0.0015	0.0076	0.84
TBBMD	rs8091117	18	28919794	A	0.06438	-0.024124	0.00394315	9.48e-10	0.008	0.0101	0.4287
TBBMD	rs6438900	3	125148287	C	0.745141	-0.0135178	0.00222111	1.16e-09	-0.0024	0.0064	0.7096
TBBMD	rs57631352	19	4338173	G	0.29698	-0.0128644	0.00212819	1.5e-09	-0.0037	0.0062	0.5575
TBBMD	rs187443664	11	14768892	T	0.997829	-0.0789835	0.0130724	1.52e-09	0.0936	0.0799	0.2412
TBBMD	rs7718395	5	118652574	C	0.680693	-0.012632	0.00209607	1.68e-09	0.0033	0.0062	0.5884
TBBMD	rs71383766	16	30930233	C	0.568601	-0.0124117	0.00206518	1.86e-09	-0.0126	0.0064	0.04918
TBBMD	rs532436	9	136149830	A	0.18577	-0.0150981	0.0025151	1.94e-09	-0.0052	0.0073	0.4776
TBBMD	rs960596	22	41393520	C	0.660348	-0.0123864	0.00207608	2.43e-09	0.0023	0.0063	0.7188
TBBMD	rs10500209	19	11979164	C	0.28373	-0.0129055	0.00216999	2.73e-09	0.0077	0.0065	0.2361
TBBMD	rs10818769	9	125719923	G	0.861953	-0.0170264	0.00287012	2.99e-09	0.0017	0.008	0.8342
TBBMD	rs10127775	1	230295789	A	0.39088	-0.0118338	0.00199707	3.11e-09	-0.0011	0.0059	0.8536
TBBMD	rs78649910	4	3482213	A	0.105647	-0.0184543	0.00312216	3.41e-09	-0.0127	0.0098	0.1957
TBBMD	rs3768013	1	150815411	A	0.366208	-0.0118746	0.00201595	3.86e-09	0.0053	0.0059	0.3667
TBBMD	rs8063706	16	11909552	A	0.730611	-0.0129105	0.00219809	4.27e-09	0.0044	0.0066	0.5033
TBBMD	rs143106299	4	72920085	T	0.00163144	-0.0901206	0.0153782	4.62e-09	0.0507	0.0595	0.3942
TBBMD	rs9668081	12	38602911	C	0.529633	-0.011599	0.00198807	5.4e-09	-0.0059	0.0059	0.3136
TBBMD	rs6773343	3	141825598	C	0.277762	-0.0126122	0.0021711	6.28e-09	0.0054	0.0063	0.392
FA	rs12803256	11	71132868	A	0.221972	-0.0867563	0.00290845	1.64e-195	0.00201	0.01806	0.913077
FA	rs3775150	4	72640750	C	0.217849	-0.0709231	0.00319479	3.46e-109	-0.008955	0.021995	0.689753
FA	rs10859995	12	96375682	C	0.58825	-0.0411764	0.00203262	3.03e-91	-0.017071	0.015645	0.284661
FA	rs112285002	19	48374320	C	0.837889	-0.0561498	0.00278255	1.49e-90	-0.020674	0.029684	0.494698
FA	rs117576073	11	14912573	T	0.0125	-0.166344	0.00886348	1.4e-78	-0.074315	0.073624	0.322297
FA	rs7699711	4	69947596	T	0.452651	-0.0295796	0.00198866	4.85e-50	0.012222	0.016218	0.459974
FA	rs964184	11	116648917	G	0.13166	-0.0395885	0.00285868	1.3e-43	-0.022693	0.022449	0.321575
FA	rs222026	4	72643760	T	0.881503	-0.0513026	0.00384113	1.09e-40	0.001572	0.024273	0.949362
FA	rs1800588	15	58723675	T	0.21391	-0.0301723	0.00236671	3.17e-37	0.023735	0.019036	0.221483
FA	rs188480917	11	14785870	G	0.00918464	-0.166552	0.0130653	3.21e-37	-0.05494	0.094368	0.568123
FA	rs8018720	14	39556185	C	0.82431	-0.031951	0.0025464	4.1e-36	-0.019974	0.020332	0.335406
FA	rs7828742	8	116960729	G	0.597916	-0.0243955	0.0020299	2.85e-33	-0.026695	0.015984	0.101515
FA	rs6127099	20	52731402	T	0.270274	-0.0273606	0.00230945	2.22e-32	0.013231	0.017348	0.454594
FA	rs261291	15	58680178	C	0.356499	-0.0228667	0.00203359	2.46e-29	0.003902	0.01606	0.811676
FA	rs705117	4	72608115	C	0.148404	-0.0313175	0.00287251	1.12e-27	0.019443	0.021683	0.379281
FA	rs10426	19	51517798	G	0.7866	-0.0253957	0.00238265	1.59e-26	-0.040864	0.018514	0.030467
FA	rs12123821	1	152179152	C	0.95124	-0.0525854	0.00513409	1.28e-24	-0.013474	0.039188	0.73602
FA	rs3750296	1	17559656	C	0.340053	-0.0207464	0.00204228	3.04e-24	-0.003568	0.016161	0.828585
FA	rs2762942	20	52788925	G	0.05465	-0.0434452	0.00434894	1.69e-23	-0.010109	0.035629	0.780861
FA	rs2585442	20	52737123	C	0.758585	-0.0234932	0.00237184	3.96e-23	-0.002565	0.018046	0.889152
FA	rs115045402	1	152029548	G	0.986699	-0.0699745	0.00774111	1.58e-19	-0.033289	0.053264	0.540023
FA	rs11127048	2	27752463	G	0.380017	-0.0180979	0.00203817	6.72e-19	-0.039421	0.016157	0.016764
FA	rs201501563	11	14882470	T	0.0650394	-0.0349235	0.0039868	1.96e-18	0.181528	0.153537	0.246324
FA	rs1972994	3	85631142	T	0.650089	-0.017509	0.00203615	8.04e-18	0.013457	0.017028	0.438422
FA	rs7528419	1	109817192	A	0.77577	-0.019031	0.00232115	2.43e-16	-0.024218	0.018728	0.204782
FA	rs804280	8	11612698	C	0.41591	-0.0163968	0.00204242	9.9e-16	0.012582	0.017266	0.474944
FA	rs11264360	1	155284586	T	0.75949	-0.0183216	0.00228636	1.12e-15	-0.005076	0.019397	0.797478
FA	rs186881826	4	72785743	T	0.810074	-0.0200551	0.00251238	1.43e-15	-0.003994	0.018017	0.827907
FA	rs1149605	11	76485216	T	0.825798	-0.0203039	0.00257767	3.36e-15	0.028326	0.020489	0.175217
FA	rs157595	19	45425460	G	0.622459	-0.0160963	0.00205118	4.25e-15	0.008985	0.016233	0.587358
FA	rs148514005	11	14464878	T	0.00292629	-0.143934	0.0183888	4.99e-15	0.05819	0.10542	0.588376
FA	rs73015021	19	11192915	A	0.881757	-0.0223896	0.0029845	6.29e-14	0.014154	0.023914	0.5617
FA	rs6123359	20	52714706	A	0.897784	-0.024207	0.00323663	7.48e-14	-0.022423	0.025824	0.394551
FA	rs17765311	15	63789952	C	0.34376	-0.0151872	0.00204716	1.18e-13	0.027522	0.016482	0.101579
FA	rs10793129	11	75459865	G	0.914112	-0.0251555	0.00346876	4.11e-13	-0.050442	0.067641	0.464664
FA	rs3814995	19	36342212	T	0.31263	-0.0150181	0.00210922	1.08e-12	0.016233	0.016862	0.345198
FA	rs1011468	7	104613791	A	0.474055	-0.0137886	0.00194617	1.39e-12	0.007341	0.015721	0.6471
FA	rs2847500	11	120114421	A	0.12185	-0.0207607	0.00294927	1.93e-12	0.006789	0.023758	0.779335
FA	rs2909218	17	66464546	C	0.201466	-0.016894	0.00241812	2.82e-12	-0.034716	0.019198	0.076225
FA	rs523583	11	66070146	A	0.533021	-0.0134814	0.00196347	6.6e-12	-0.008134	0.015563	0.608365
FA	rs12317268	12	21352541	G	0.149049	-0.0185268	0.00271712	9.2e-12	0.009716	0.021258	0.654047
FA	rs1047891	2	211540507	A	0.31521	-0.014168	0.00208809	1.16e-11	0.014556	0.02203	0.517081
FA	rs113938679	4	72488025	A	0.0029517	-0.0986755	0.0147459	2.21e-11	0.115864	0.112574	0.312874
FA	rs1858889	7	107117447	A	0.50019	-0.0129058	0.00194211	3.03e-11	-0.011801	0.0157	0.461104
FA	rs867772	1	220972343	G	0.683801	-0.0138687	0.0020911	3.31e-11	0.008813	0.016744	0.605845
FA	rs62007299	15	77711719	A	0.711739	-0.014225	0.00214514	3.33e-11	-0.004699	0.017191	0.788706
FA	rs7519574	1	34726552	G	0.820235	-0.0167462	0.0025362	4.03e-11	-0.00941	0.020314	0.649706
FA	rs7569755	2	118648261	G	0.709231	-0.0139112	0.00214209	8.35e-11	0.008527	0.017435	0.631559
FA	rs10887718	10	82042624	T	0.527613	-0.0125365	0.0019461	1.18e-10	-0.010639	0.015764	0.508155
FA	rs6724965	2	101440151	G	0.17274	-0.0165267	0.0025731	1.34e-10	0.024086	0.020745	0.254917
FA	rs7650253	3	49431160	T	0.305059	-0.014562	0.00228211	1.76e-10	-0.07891	0.022073	0.000459
FA	rs77924615	16	20392332	A	0.194151	-0.0156263	0.00246422	2.28e-10	-0.019607	0.019555	0.325527
FA	rs12997242	2	21381177	A	0.440804	-0.0124997	0.00197208	2.32e-10	-0.000535	0.015718	0.973355
FA	rs58073039	4	88287363	G	0.29975	-0.0133055	0.00210962	2.84e-10	0.000445	0.017138	0.979657
FA	rs10832218	11	14181174	C	0.108746	-0.0184766	0.00293489	3.06e-10	-0.021886	0.016039	0.180879
FA	rs56044892	1	41830086	C	0.795957	-0.0153531	0.00244011	3.13e-10	-0.007203	0.019905	0.722746
FA	rs34726834	8	25889606	C	0.749282	-0.0140616	0.00223925	3.39e-10	-0.012874	0.017971	0.482447
FA	rs8103262	19	53065814	T	0.69597	-0.0130466	0.00211431	6.8e-10	0.023632	0.016673	0.164565
FA	rs6698680	1	2329661	G	0.464629	-0.0119859	0.00194708	7.47e-10	8.2e-05	0.015402	0.995847
FA	rs2037511	18	61366207	G	0.831783	-0.0160703	0.00261811	8.35e-10	-0.005752	0.021028	0.788548
FA	rs6438900	3	125148287	C	0.745141	-0.0135178	0.00222111	1.16e-09	-0.03216	0.017653	0.074066
FA	rs57631352	19	4338173	G	0.29698	-0.0128644	0.00212819	1.5e-09	-0.01208	0.016882	0.482941
FA	rs7718395	5	118652574	C	0.680693	-0.012632	0.00209607	1.68e-09	-0.003782	0.016684	0.824101
FA	rs71383766	16	30930233	C	0.568601	-0.0124117	0.00206518	1.86e-09	0.030435	0.023387	0.201925
FA	rs960596	22	41393520	C	0.660348	-0.0123864	0.00207608	2.43e-09	-0.002878	0.017301	0.870397
FA	rs10500209	19	11979164	C	0.28373	-0.0129055	0.00216999	2.73e-09	0.008787	0.017671	0.625859
FA	rs10127775	1	230295789	A	0.39088	-0.0118338	0.00199707	3.11e-09	-0.011373	0.016008	0.486038
FA	rs78649910	4	3482213	A	0.105647	-0.0184543	0.00312216	3.41e-09	0.012173	0.024176	0.621521
FA	rs3768013	1	150815411	A	0.366208	-0.0118746	0.00201595	3.86e-09	-0.021233	0.016564	0.208768
FA	rs8063706	16	11909552	A	0.730611	-0.0129105	0.00219809	4.27e-09	0.018327	0.017784	0.312266
FA	rs9668081	12	38602911	C	0.529633	-0.011599	0.00198807	5.4e-09	-0.011297	0.022717	0.625853
FA	rs6773343	3	141825598	C	0.277762	-0.0126122	0.0021711	6.28e-09	-0.007388	0.017533	0.67949
FN	rs12803256	11	71132868	A	0.221972	-0.0867563	0.00290845	1.64e-195	-0.007306	0.009267	0.440457
FN	rs3775150	4	72640750	C	0.217849	-0.0709231	0.00319479	3.46e-109	0.008426	0.011614	0.477805
FN	rs10859995	12	96375682	C	0.58825	-0.0411764	0.00203262	3.03e-91	0.004205	0.007566	0.586579
FN	rs112285002	19	48374320	C	0.837889	-0.0561498	0.00278255	1.49e-90	-0.007298	0.013801	0.604911
FN	rs117576073	11	14912573	T	0.0125	-0.166344	0.00886348	1.4e-78	0.014741	0.038452	0.707604
FN	rs7699711	4	69947596	T	0.452651	-0.0295796	0.00198866	4.85e-50	0.008854	0.007595	0.254013
FN	rs964184	11	116648917	G	0.13166	-0.0395885	0.00285868	1.3e-43	-0.015069	0.010813	0.172672
FN	rs222026	4	72643760	T	0.881503	-0.0513026	0.00384113	1.09e-40	-0.006825	0.011299	0.554507
FN	rs188480917	11	14785870	G	0.00918464	-0.166552	0.0130653	3.21e-37	0.018354	0.04746	0.705152
FN	rs7828742	8	116960729	G	0.597916	-0.0243955	0.0020299	2.85e-33	-0.003246	0.007692	0.679699
FN	rs261291	15	58680178	C	0.356499	-0.0228667	0.00203359	2.46e-29	-0.00697	0.007856	0.385343
FN	rs705117	4	72608115	C	0.148404	-0.0313175	0.00287251	1.12e-27	0.023466	0.011077	0.038198
FN	rs10426	19	51517798	G	0.7866	-0.0253957	0.00238265	1.59e-26	-0.003296	0.009326	0.729471
FN	rs12123821	1	152179152	C	0.95124	-0.0525854	0.00513409	1.28e-24	-0.004973	0.019422	0.802161
FN	rs3750296	1	17559656	C	0.340053	-0.0207464	0.00204228	3.04e-24	-0.004247	0.007901	0.598972
FN	rs2762942	20	52788925	G	0.05465	-0.0434452	0.00434894	1.69e-23	-0.039192	0.018205	0.035188
FN	rs2585442	20	52737123	C	0.758585	-0.0234932	0.00237184	3.96e-23	-0.021833	0.008884	0.016204
FN	rs115045402	1	152029548	G	0.986699	-0.0699745	0.00774111	1.58e-19	0.004826	0.027902	0.865589
FN	rs11127048	2	27752463	G	0.380017	-0.0180979	0.00203817	6.72e-19	-0.017001	0.007797	0.032903
FN	rs201501563	11	14882470	T	0.0650394	-0.0349235	0.0039868	1.96e-18	0.187122	0.093695	0.050699
FN	rs1972994	3	85631142	T	0.650089	-0.017509	0.00203615	8.04e-18	0.003504	0.00793	0.665445
FN	rs7528419	1	109817192	A	0.77577	-0.019031	0.00232115	2.43e-16	8.8e-05	0.008975	0.992366
FN	rs11264360	1	155284586	T	0.75949	-0.0183216	0.00228636	1.12e-15	0.014208	0.009111	0.127045
FN	rs186881826	4	72785743	T	0.810074	-0.0200551	0.00251238	1.43e-15	-0.007658	0.009233	0.417048
FN	rs1149605	11	76485216	T	0.825798	-0.0203039	0.00257767	3.36e-15	0.004092	0.010133	0.692755
FN	rs157595	19	45425460	G	0.622459	-0.0160963	0.00205118	4.25e-15	0.002719	0.008315	0.748984
FN	rs148514005	11	14464878	T	0.00292629	-0.143934	0.0183888	4.99e-15	-0.106468	0.0523	0.046403
FN	rs73015021	19	11192915	A	0.881757	-0.0223896	0.0029845	6.29e-14	-0.002183	0.011811	0.856491
FN	rs6123359	20	52714706	A	0.897784	-0.024207	0.00323663	7.48e-14	-0.009939	0.013406	0.468217
FN	rs17765311	15	63789952	C	0.34376	-0.0151872	0.00204716	1.18e-13	-0.002052	0.007874	0.798774
FN	rs10793129	11	75459865	G	0.914112	-0.0251555	0.00346876	4.11e-13	-0.067847	0.029609	0.024977
FN	rs1011468	7	104613791	A	0.474055	-0.0137886	0.00194617	1.39e-12	-0.00345	0.007518	0.653427
FN	rs144613541	1	152270875	A	0.70908	-0.0160864	0.00227444	1.52e-12	-0.092107	0.056623	0.111457
FN	rs2847500	11	120114421	A	0.12185	-0.0207607	0.00294927	1.93e-12	0.020266	0.011656	0.088894
FN	rs2909218	17	66464546	C	0.201466	-0.016894	0.00241812	2.82e-12	0.004059	0.009246	0.667525
FN	rs523583	11	66070146	A	0.533021	-0.0134814	0.00196347	6.6e-12	-0.008709	0.007604	0.262398
FN	rs12317268	12	21352541	G	0.149049	-0.0185268	0.00271712	9.2e-12	0.001035	0.010327	0.921839
FN	rs113938679	4	72488025	A	0.0029517	-0.0986755	0.0147459	2.21e-11	0.043288	0.059805	0.478812
FN	rs1858889	7	107117447	A	0.50019	-0.0129058	0.00194211	3.03e-11	-0.00145	0.007537	0.850628
FN	rs867772	1	220972343	G	0.683801	-0.0138687	0.0020911	3.31e-11	-0.009755	0.008087	0.23786
FN	rs62007299	15	77711719	A	0.711739	-0.014225	0.00214514	3.33e-11	-0.004496	0.008256	0.594118
FN	rs7519574	1	34726552	G	0.820235	-0.0167462	0.0025362	4.03e-11	-0.004484	0.009905	0.657844
FN	rs7569755	2	118648261	G	0.709231	-0.0139112	0.00214209	8.35e-11	0.003231	0.008293	0.703074
FN	rs10887718	10	82042624	T	0.527613	-0.0125365	0.0019461	1.18e-10	0.000692	0.007529	0.928361
FN	rs6724965	2	101440151	G	0.17274	-0.0165267	0.0025731	1.34e-10	-0.013018	0.009919	0.199054
FN	rs7650253	3	49431160	T	0.305059	-0.014562	0.00228211	1.76e-10	-0.010179	0.010565	0.345804
FN	rs77924615	16	20392332	A	0.194151	-0.0156263	0.00246422	2.28e-10	-0.001868	0.009512	0.847619
FN	rs12997242	2	21381177	A	0.440804	-0.0124997	0.00197208	2.32e-10	-0.004008	0.00809	0.627839
FN	rs58073039	4	88287363	G	0.29975	-0.0133055	0.00210962	2.84e-10	-0.006068	0.008226	0.470421
FN	rs10832218	11	14181174	C	0.108746	-0.0184766	0.00293489	3.06e-10	0.00372	0.007572	0.630737
FN	rs56044892	1	41830086	C	0.795957	-0.0153531	0.00244011	3.13e-10	0.010587	0.009712	0.286114
FN	rs34726834	8	25889606	C	0.749282	-0.0140616	0.00223925	3.39e-10	-0.007644	0.008676	0.388615
FN	rs8103262	19	53065814	T	0.69597	-0.0130466	0.00211431	6.8e-10	-0.001229	0.008037	0.880997
FN	rs6698680	1	2329661	G	0.464629	-0.0119859	0.00194708	7.47e-10	0.000586	0.007646	0.940247
FN	rs2037511	18	61366207	G	0.831783	-0.0160703	0.00261811	8.35e-10	0.02762	0.009992	0.006852
FN	rs6438900	3	125148287	C	0.745141	-0.0135178	0.00222111	1.16e-09	-0.000391	0.00854	0.964212
FN	rs57631352	19	4338173	G	0.29698	-0.0128644	0.00212819	1.5e-09	-0.009738	0.00824	0.247483
FN	rs7718395	5	118652574	C	0.680693	-0.012632	0.00209607	1.68e-09	0.013712	0.008081	0.096873
FN	rs71383766	16	30930233	C	0.568601	-0.0124117	0.00206518	1.86e-09	-0.009873	0.010722	0.367555
FN	rs960596	22	41393520	C	0.660348	-0.0123864	0.00207608	2.43e-09	8.6e-05	0.009754	0.993121
FN	rs10127775	1	230295789	A	0.39088	-0.0118338	0.00199707	3.11e-09	-0.010188	0.007623	0.190943
FN	rs78649910	4	3482213	A	0.105647	-0.0184543	0.00312216	3.41e-09	0.006264	0.012311	0.618594
FN	rs3768013	1	150815411	A	0.366208	-0.0118746	0.00201595	3.86e-09	0.013525	0.00784	0.091422
FN	rs8063706	16	11909552	A	0.730611	-0.0129105	0.00219809	4.27e-09	0.004317	0.008668	0.626023
FN	rs9668081	12	38602911	C	0.529633	-0.011599	0.00198807	5.4e-09	-0.020521	0.010233	0.049747
FN	rs6773343	3	141825598	C	0.277762	-0.0126122	0.0021711	6.28e-09	0.007639	0.008377	0.37223
LS	rs12803256	11	71132868	A	0.221972	-0.0867563	0.00290845	1.64e-195	-0.007147	0.011006	0.525943
LS	rs3775150	4	72640750	C	0.217849	-0.0709231	0.00319479	3.46e-109	-0.011618	0.013427	0.398072
LS	rs10859995	12	96375682	C	0.58825	-0.0411764	0.00203262	3.03e-91	-0.000695	0.008796	0.938471
LS	rs112285002	19	48374320	C	0.837889	-0.0561498	0.00278255	1.49e-90	0.006156	0.01538	0.695895
LS	rs117576073	11	14912573	T	0.0125	-0.166344	0.00886348	1.4e-78	0.050451	0.044785	0.271224
LS	rs7699711	4	69947596	T	0.452651	-0.0295796	0.00198866	4.85e-50	0.010904	0.008869	0.229842
LS	rs964184	11	116648917	G	0.13166	-0.0395885	0.00285868	1.3e-43	-0.013717	0.012593	0.287418
LS	rs222026	4	72643760	T	0.881503	-0.0513026	0.00384113	1.09e-40	0.017615	0.013212	0.192839
LS	rs188480917	11	14785870	G	0.00918464	-0.166552	0.0130653	3.21e-37	0.028374	0.056915	0.626354
LS	rs7828742	8	116960729	G	0.597916	-0.0243955	0.0020299	2.85e-33	-0.004488	0.008949	0.624299
LS	rs6127099	20	52731402	T	0.270274	-0.0273606	0.00230945	2.22e-32	-0.013885	0.009917	0.171465
LS	rs261291	15	58680178	C	0.356499	-0.0228667	0.00203359	2.46e-29	-0.012957	0.009141	0.166223
LS	rs705117	4	72608115	C	0.148404	-0.0313175	0.00287251	1.12e-27	0.010463	0.013221	0.43958
LS	rs10426	19	51517798	G	0.7866	-0.0253957	0.00238265	1.59e-26	-0.000124	0.010805	0.99107
LS	rs12123821	1	152179152	C	0.95124	-0.0525854	0.00513409	1.28e-24	-0.003927	0.022334	0.863632
LS	rs3750296	1	17559656	C	0.340053	-0.0207464	0.00204228	3.04e-24	-0.005621	0.009188	0.550253
LS	rs2762942	20	52788925	G	0.05465	-0.0434452	0.00434894	1.69e-23	-0.049967	0.021241	0.021611
LS	rs2585442	20	52737123	C	0.758585	-0.0234932	0.00237184	3.96e-23	-0.001786	0.010301	0.865538
LS	rs115045402	1	152029548	G	0.986699	-0.0699745	0.00774111	1.58e-19	-0.004689	0.031993	0.886162
LS	rs1972994	3	85631142	T	0.650089	-0.017509	0.00203615	8.04e-18	-0.004825	0.010608	0.65688
LS	rs7528419	1	109817192	A	0.77577	-0.019031	0.00232115	2.43e-16	-0.025581	0.010437	0.016701
LS	rs11264360	1	155284586	T	0.75949	-0.0183216	0.00228636	1.12e-15	0.005435	0.010647	0.618122
LS	rs186881826	4	72785743	T	0.810074	-0.0200551	0.00251238	1.43e-15	-0.005682	0.01009	0.582376
LS	rs1149605	11	76485216	T	0.825798	-0.0203039	0.00257767	3.36e-15	0.018611	0.011813	0.123859
LS	rs157595	19	45425460	G	0.622459	-0.0160963	0.00205118	4.25e-15	-0.001206	0.009603	0.902358
LS	rs148514005	11	14464878	T	0.00292629	-0.143934	0.0183888	4.99e-15	-0.070758	0.061881	0.264082
LS	rs73015021	19	11192915	A	0.881757	-0.0223896	0.0029845	6.29e-14	0.016964	0.01371	0.226842
LS	rs6123359	20	52714706	A	0.897784	-0.024207	0.00323663	7.48e-14	-0.020131	0.016062	0.220915
LS	rs17765311	15	63789952	C	0.34376	-0.0151872	0.00204716	1.18e-13	0.006299	0.009173	0.502421
LS	rs10793129	11	75459865	G	0.914112	-0.0251555	0.00346876	4.11e-13	-0.064521	0.033292	0.058398
LS	rs1011468	7	104613791	A	0.474055	-0.0137886	0.00194617	1.39e-12	0.010291	0.008781	0.252348
LS	rs144613541	1	152270875	A	0.70908	-0.0160864	0.00227444	1.52e-12	-0.054714	0.064624	0.408303
LS	rs2847500	11	120114421	A	0.12185	-0.0207607	0.00294927	1.93e-12	0.008627	0.013423	0.530223
LS	rs2909218	17	66464546	C	0.201466	-0.016894	0.00241812	2.82e-12	-0.017686	0.010785	0.109247
LS	rs523583	11	66070146	A	0.533021	-0.0134814	0.00196347	6.6e-12	0.002677	0.008842	0.767475
LS	rs113938679	4	72488025	A	0.0029517	-0.0986755	0.0147459	2.21e-11	0.16083	0.070298	0.025477
LS	rs1858889	7	107117447	A	0.50019	-0.0129058	0.00194211	3.03e-11	-0.00893	0.008811	0.322228
LS	rs867772	1	220972343	G	0.683801	-0.0138687	0.0020911	3.31e-11	-0.0001	0.009389	0.991697
LS	rs62007299	15	77711719	A	0.711739	-0.014225	0.00214514	3.33e-11	-0.009392	0.009643	0.341445
LS	rs7519574	1	34726552	G	0.820235	-0.0167462	0.0025362	4.03e-11	-0.000976	0.011479	0.93382
LS	rs7569755	2	118648261	G	0.709231	-0.0139112	0.00214209	8.35e-11	-0.014018	0.009653	0.156099
LS	rs10887718	10	82042624	T	0.527613	-0.0125365	0.0019461	1.18e-10	0.003619	0.008783	0.687397
LS	rs6724965	2	101440151	G	0.17274	-0.0165267	0.0025731	1.34e-10	0.00642	0.011543	0.587045
LS	rs7650253	3	49431160	T	0.305059	-0.014562	0.00228211	1.76e-10	-0.013559	0.011756	0.25995
LS	rs77924615	16	20392332	A	0.194151	-0.0156263	0.00246422	2.28e-10	-0.012511	0.01109	0.270555
LS	rs12997242	2	21381177	A	0.440804	-0.0124997	0.00197208	2.32e-10	0.000468	0.008834	0.958687
LS	rs58073039	4	88287363	G	0.29975	-0.0133055	0.00210962	2.84e-10	0.000688	0.009586	0.94408
LS	rs10832218	11	14181174	C	0.108746	-0.0184766	0.00293489	3.06e-10	0.008637	0.008801	0.337822
LS	rs56044892	1	41830086	C	0.795957	-0.0153531	0.00244011	3.13e-10	0.008955	0.011301	0.438998
LS	rs34726834	8	25889606	C	0.749282	-0.0140616	0.00223925	3.39e-10	-0.020989	0.010223	0.044953
LS	rs8103262	19	53065814	T	0.69597	-0.0130466	0.00211431	6.8e-10	9.8e-05	0.009366	0.991846
LS	rs6698680	1	2329661	G	0.464629	-0.0119859	0.00194708	7.47e-10	-0.017997	0.008864	0.047394
LS	rs2037511	18	61366207	G	0.831783	-0.0160703	0.00261811	8.35e-10	0.005966	0.011586	0.615051
LS	rs6438900	3	125148287	C	0.745141	-0.0135178	0.00222111	1.16e-09	0.002715	0.009971	0.790316
LS	rs57631352	19	4338173	G	0.29698	-0.0128644	0.00212819	1.5e-09	-0.020699	0.009602	0.035273
LS	rs7718395	5	118652574	C	0.680693	-0.012632	0.00209607	1.68e-09	0.015009	0.009388	0.118433
LS	rs71383766	16	30930233	C	0.568601	-0.0124117	0.00206518	1.86e-09	0.004275	0.012035	0.728683
LS	rs960596	22	41393520	C	0.660348	-0.0123864	0.00207608	2.43e-09	-0.009944	0.011123	0.382617
LS	rs10127775	1	230295789	A	0.39088	-0.0118338	0.00199707	3.11e-09	-0.01121	0.008895	0.21834
LS	rs78649910	4	3482213	A	0.105647	-0.0184543	0.00312216	3.41e-09	-0.010899	0.014325	0.457439
LS	rs3768013	1	150815411	A	0.366208	-0.0118746	0.00201595	3.86e-09	0.001108	0.009171	0.906066
LS	rs8063706	16	11909552	A	0.730611	-0.0129105	0.00219809	4.27e-09	0.011437	0.010123	0.269851
LS	rs9668081	12	38602911	C	0.529633	-0.011599	0.00198807	5.4e-09	-0.007526	0.011655	0.528311
LS	rs6773343	3	141825598	C	0.277762	-0.0126122	0.0021711	6.28e-09	-0.00535	0.009789	0.59355
PLT	rs12803256	11	71132868	A	0.221972	-0.0867563	0.00290845	1.64e-195	0.00111476	0.00436858	0.7986
PLT	rs3775150	4	72640750	C	0.217849	-0.0709231	0.00319479	3.46e-109	-0.00421307	0.00454952	0.3544
PLT	rs10859995	12	96375682	C	0.58825	-0.0411764	0.00203262	3.03e-91	0.00449903	0.00370118	0.2242
PLT	rs112285002	19	48374320	C	0.837889	-0.0561498	0.00278255	1.49e-90	0.000164507	0.0049093	0.9733
PLT	rs7699711	4	69947596	T	0.452651	-0.0295796	0.00198866	4.85e-50	0.000869534	0.00364704	0.8116
PLT	rs549940584	11	71222408	C	0.991778	-0.146919	0.0103847	1.93e-45	-0.0186802	0.0184621	0.3116
PLT	rs222026	4	72643760	T	0.881503	-0.0513026	0.00384113	1.09e-40	-0.0104445	0.00561679	0.06295
PLT	rs1800588	15	58723675	T	0.21391	-0.0301723	0.00236671	3.17e-37	0.00311172	0.00443261	0.4827
PLT	rs188480917	11	14785870	G	0.00918464	-0.166552	0.0130653	3.21e-37	0.00733455	0.0179364	0.6826
PLT	rs577185477	11	14612563	C	0.00730577	-0.152923	0.0120593	7.55e-37	0.00360317	0.0174453	0.8364
PLT	rs7828742	8	116960729	G	0.597916	-0.0243955	0.0020299	2.85e-33	-0.00276659	0.00375094	0.4608
PLT	rs6127099	20	52731402	T	0.270274	-0.0273606	0.00230945	2.22e-32	0.000189905	0.00419633	0.9639
PLT	rs538325438	11	13414030	C	0.999097	-0.450986	0.0382644	4.61e-32	-0.0197973	0.0648626	0.7602
PLT	rs261291	15	58680178	C	0.356499	-0.0228667	0.00203359	2.46e-29	-0.00613612	0.00380276	0.1066
PLT	rs705117	4	72608115	C	0.148404	-0.0313175	0.00287251	1.12e-27	0.0086429	0.00515704	0.09375
PLT	rs145432346	4	72575017	T	0.126756	-0.0346283	0.00319497	2.26e-27	-0.000763607	0.0054208	0.888
PLT	rs10426	19	51517798	G	0.7866	-0.0253957	0.00238265	1.59e-26	0.00310752	0.00444157	0.4841
PLT	rs12123821	1	152179152	C	0.95124	-0.0525854	0.00513409	1.28e-24	-0.00107281	0.00864835	0.9013
PLT	rs3750296	1	17559656	C	0.340053	-0.0207464	0.00204228	3.04e-24	0.0011673	0.00384145	0.7612
PLT	rs560384646	4	72616618	C	0.0101322	-0.0888054	0.00874703	3.23e-24	-0.0130974	0.0161783	0.4182
PLT	rs2762942	20	52788925	G	0.05465	-0.0434452	0.00434894	1.69e-23	-0.00219068	0.00803818	0.7852
PLT	rs2585442	20	52737123	C	0.758585	-0.0234932	0.00237184	3.96e-23	0.000484462	0.00430878	0.9105
PLT	rs200454003	11	71228990	T	0.24885	-0.0294305	0.00311535	3.49e-21	0.00253365	0.00455526	0.5781
PLT	rs571484036	11	14512559	A	0.998788	-0.246033	0.0267291	3.43e-20	-0.0164499	0.0386813	0.6706
PLT	rs115045402	1	152029548	G	0.986699	-0.0699745	0.00774111	1.58e-19	0.00617457	0.012995	0.6347
PLT	rs534042887	11	14818258	T	0.001679	-0.191512	0.0212731	2.21e-19	0.0337007	0.0330782	0.3083
PLT	rs28364331	4	100201295	A	0.981844	-0.0625998	0.00718779	3.06e-18	-0.00662746	0.0136549	0.6274
PLT	rs1972994	3	85631142	T	0.650089	-0.017509	0.00203615	8.04e-18	0.00161714	0.00380383	0.6707
PLT	rs1800775	16	56995236	A	0.48842	-0.016619	0.00195014	1.57e-17	-0.000709895	0.00363983	0.8454
PLT	rs532836473	11	14822853	A	0.000613	-0.266804	0.0317918	4.77e-17	0.000807019	0.0626787	0.9897
PLT	rs61937878	12	96371731	C	0.99323	-0.104375	0.0124662	5.63e-17	0.0169108	0.0264025	0.5218
PLT	rs567415847	11	16854631	A	0.000312	-0.301552	0.0366425	1.88e-16	0.013733	0.054497	0.801
PLT	rs7528419	1	109817192	A	0.77577	-0.019031	0.00232115	2.43e-16	-0.00444297	0.00436283	0.3085
PLT	rs201561609	1	152187902	T	0.996423	-0.0972945	0.0120457	6.63e-16	0.0178059	0.0182713	0.3298
PLT	rs2229742	21	16339172	C	0.10473	-0.025738	0.0031902	7.16e-16	0.00755634	0.00597356	0.2059
PLT	rs804280	8	11612698	C	0.41591	-0.0163968	0.00204242	9.9e-16	0.00591737	0.00368854	0.1087
PLT	rs11264360	1	155284586	T	0.75949	-0.0183216	0.00228636	1.12e-15	-0.00463636	0.00427884	0.2786
PLT	rs186881826	4	72785743	T	0.810074	-0.0200551	0.00251238	1.43e-15	0.00977737	0.00461398	0.03408
PLT	rs528776789	4	72486140	G	0.001971	-0.121529	0.0153524	2.45e-15	0.0153409	0.0302585	0.6122
PLT	rs1149605	11	76485216	T	0.825798	-0.0203039	0.00257767	3.36e-15	-0.00778255	0.00484891	0.1085
PLT	rs148514005	11	14464878	T	0.00292629	-0.143934	0.0183888	4.99e-15	-0.00369642	0.0267565	0.8901
PLT	rs574615332	11	71144427	A	0.999232	-0.205724	0.026352	5.87e-15	-0.102822	0.0496034	0.03818
PLT	rs564377207	4	72488525	G	0.999143	-0.159091	0.0208326	2.23e-14	-0.0159352	0.0376655	0.6722
PLT	rs536006581	11	71135151	G	0.00419923	-0.106852	0.0142164	5.64e-14	0.00436523	0.0300369	0.8845
PLT	rs73015021	19	11192915	A	0.881757	-0.0223896	0.0029845	6.29e-14	-0.00564118	0.00561183	0.3148
PLT	rs6123359	20	52714706	A	0.897784	-0.024207	0.00323663	7.48e-14	-0.00132311	0.00599633	0.8254
PLT	rs17765311	15	63789952	C	0.34376	-0.0151872	0.00204716	1.18e-13	0.00307733	0.00384328	0.4233
PLT	rs1229984	4	100239319	C	0.97732	-0.0474725	0.0064827	2.43e-13	0.0160364	0.0116896	0.1701
PLT	rs373514022	11	13955649	T	0.000784	-0.212796	0.0293493	4.15e-13	-0.0118019	0.0470254	0.8018
PLT	rs554808052	11	14636390	A	0.001012	-0.197648	0.0275919	7.88e-13	-0.0320677	0.0473276	0.498
PLT	rs1011468	7	104613791	A	0.474055	-0.0137886	0.00194617	1.39e-12	0.00204168	0.00365434	0.5764
PLT	rs144613541	1	152270875	A	0.70908	-0.0160864	0.00227444	1.52e-12	-0.00390237	0.00403809	0.3338
PLT	rs2847500	11	120114421	A	0.12185	-0.0207607	0.00294927	1.93e-12	0.00779873	0.00556661	0.1612
PLT	rs62130059	19	48461240	C	0.322406	-0.0162452	0.00232218	2.64e-12	0.00152369	0.00412507	0.7119
PLT	rs2909218	17	66464546	C	0.201466	-0.016894	0.00241812	2.82e-12	-0.00103937	0.00454929	0.8193
PLT	rs200641845	4	72620895	A	0.450264	-0.0165041	0.00239214	5.23e-12	-0.00289267	0.00431943	0.5031
PLT	rs523583	11	66070146	A	0.533021	-0.0134814	0.00196347	6.6e-12	-0.0101258	0.0036831	0.005973
PLT	rs2074735	22	31535872	G	0.93538	-0.02721	0.00396919	7.12e-12	0.00454103	0.00746609	0.543
PLT	rs12317268	12	21352541	G	0.149049	-0.0185268	0.00271712	9.2e-12	0.0112083	0.00505414	0.02658
PLT	rs191379475	11	14075712	G	0.998071	-0.0875696	0.012919	1.22e-11	-0.013299	0.0215368	0.5369
PLT	rs113938679	4	72488025	A	0.0029517	-0.0986755	0.0147459	2.21e-11	-0.00930378	0.0279924	0.7396
PLT	rs1858889	7	107117447	A	0.50019	-0.0129058	0.00194211	3.03e-11	0.000206714	0.00364828	0.9548
PLT	rs188838036	4	72783385	G	0.001658	-0.11775	0.0177336	3.14e-11	0.00885941	0.0269364	0.7422
PLT	rs62007299	15	77711719	A	0.711739	-0.014225	0.00214514	3.33e-11	-0.00537553	0.00402804	0.182
PLT	rs7519574	1	34726552	G	0.820235	-0.0167462	0.0025362	4.03e-11	0.00281702	0.00473296	0.5517
PLT	rs561089663	11	14100539	C	0.000692	-0.203854	0.0309193	4.31e-11	-0.0395507	0.0469912	0.4
PLT	rs111529171	7	21571932	C	0.215851	-0.015488	0.0023691	6.26e-11	0.00976572	0.00445019	0.0282
PLT	rs7569755	2	118648261	G	0.709231	-0.0139112	0.00214209	8.35e-11	0.00320702	0.00402502	0.4256
PLT	rs10887718	10	82042624	T	0.527613	-0.0125365	0.0019461	1.18e-10	-0.00128713	0.00365141	0.7245
PLT	rs6724965	2	101440151	G	0.17274	-0.0165267	0.0025731	1.34e-10	-0.010816	0.00483279	0.02522
PLT	rs557657187	4	72539857	A	0.000331	-0.287169	0.0452413	2.19e-10	0.0379252	0.0776488	0.6253
PLT	rs77924615	16	20392332	A	0.194151	-0.0156263	0.00246422	2.28e-10	0.00805835	0.00462031	0.08114
PLT	rs576242124	1	152390763	G	0.997106	-0.0921237	0.0145733	2.59e-10	-0.0298647	0.0225301	0.185
PLT	rs58073039	4	88287363	G	0.29975	-0.0133055	0.00210962	2.84e-10	0.0082708	0.00396564	0.03701
PLT	rs10832218	11	14181174	C	0.108746	-0.0184766	0.00293489	3.06e-10	-0.00415307	0.00426136	0.3298
PLT	rs56044892	1	41830086	C	0.795957	-0.0153531	0.00244011	3.13e-10	0.0093574	0.00460852	0.04231
PLT	rs34726834	8	25889606	C	0.749282	-0.0140616	0.00223925	3.39e-10	0.00188958	0.0042342	0.6554
PLT	rs546541682	4	72864566	T	0.998842	-0.112524	0.017926	3.45e-10	0.0122891	0.0294012	0.676
PLT	rs8103262	19	53065814	T	0.69597	-0.0130466	0.00211431	6.8e-10	0.00289901	0.0039871	0.4672
PLT	rs6698680	1	2329661	G	0.464629	-0.0119859	0.00194708	7.47e-10	0.000210251	0.00365818	0.9542
PLT	rs2037511	18	61366207	G	0.831783	-0.0160703	0.00261811	8.35e-10	0.00483139	0.00490746	0.3249
PLT	rs8091117	18	28919794	A	0.06438	-0.024124	0.00394315	9.48e-10	0.00757686	0.00733511	0.3016
PLT	rs6438900	3	125148287	C	0.745141	-0.0135178	0.00222111	1.16e-09	-0.00124265	0.00418288	0.7664
PLT	rs57631352	19	4338173	G	0.29698	-0.0128644	0.00212819	1.5e-09	0.000965565	0.00398619	0.8086
PLT	rs187443664	11	14768892	T	0.997829	-0.0789835	0.0130724	1.52e-09	0.00626318	0.021443	0.7702
PLT	rs7718395	5	118652574	C	0.680693	-0.012632	0.00209607	1.68e-09	-0.000582205	0.00394207	0.8826
PLT	rs574992951	11	16580958	T	0.002266	-0.0888414	0.0147454	1.69e-09	0.0240887	0.0240232	0.316
PLT	rs71383766	16	30930233	C	0.568601	-0.0124117	0.00206518	1.86e-09	-0.00084899	0.00366434	0.8168
PLT	rs960596	22	41393520	C	0.660348	-0.0123864	0.00207608	2.43e-09	0.00195554	0.00386591	0.613
PLT	rs10500209	19	11979164	C	0.28373	-0.0129055	0.00216999	2.73e-09	0.00428939	0.00406331	0.2911
PLT	rs78649910	4	3482213	A	0.105647	-0.0184543	0.00312216	3.41e-09	0.0104906	0.00595957	0.07836
PLT	rs184291421	4	72752846	T	0.002552	-0.0899562	0.0153876	5.03e-09	-0.0514063	0.0254201	0.04315
PLT	rs9668081	12	38602911	C	0.529633	-0.011599	0.00198807	5.4e-09	0.00697101	0.00345679	0.04374
PLT	rs6773343	3	141825598	C	0.277762	-0.0126122	0.0021711	6.28e-09	0.00253693	0.00406554	0.5326
Lymph	rs12803256	11	71132868	A	0.221972	-0.0867563	0.00290845	1.64e-195	0.00203688	0.00431629	0.637
Lymph	rs3775150	4	72640750	C	0.217849	-0.0709231	0.00319479	3.46e-109	-0.00554395	0.00448967	0.2169
Lymph	rs10859995	12	96375682	C	0.58825	-0.0411764	0.00203262	3.03e-91	-0.00698749	0.00365845	0.05614
Lymph	rs112285002	19	48374320	C	0.837889	-0.0561498	0.00278255	1.49e-90	0.00247103	0.00484281	0.6099
Lymph	rs7699711	4	69947596	T	0.452651	-0.0295796	0.00198866	4.85e-50	-0.00329746	0.0036001	0.3597
Lymph	rs549940584	11	71222408	C	0.991778	-0.146919	0.0103847	1.93e-45	-0.00763929	0.0182851	0.6761
Lymph	rs964184	11	116648917	G	0.13166	-0.0395885	0.00285868	1.3e-43	-0.00734553	0.00528672	0.1647
Lymph	rs222026	4	72643760	T	0.881503	-0.0513026	0.00384113	1.09e-40	-0.00492579	0.00554462	0.3743
Lymph	rs1800588	15	58723675	T	0.21391	-0.0301723	0.00236671	3.17e-37	0.000923879	0.00437207	0.8326
Lymph	rs188480917	11	14785870	G	0.00918464	-0.166552	0.0130653	3.21e-37	-0.00506529	0.0177435	0.7753
Lymph	rs577185477	11	14612563	C	0.00730577	-0.152923	0.0120593	7.55e-37	0.00594342	0.0172411	0.7303
Lymph	rs6127099	20	52731402	T	0.270274	-0.0273606	0.00230945	2.22e-32	-0.00881741	0.00414273	0.0333
Lymph	rs538325438	11	13414030	C	0.999097	-0.450986	0.0382644	4.61e-32	0.0410323	0.0645115	0.5247
Lymph	rs261291	15	58680178	C	0.356499	-0.0228667	0.00203359	2.46e-29	-0.00665257	0.00375313	0.07631
Lymph	rs705117	4	72608115	C	0.148404	-0.0313175	0.00287251	1.12e-27	0.0023865	0.00508854	0.6391
Lymph	rs145432346	4	72575017	T	0.126756	-0.0346283	0.00319497	2.26e-27	-0.00627459	0.00535126	0.241
Lymph	rs10426	19	51517798	G	0.7866	-0.0253957	0.00238265	1.59e-26	-0.00469175	0.00438307	0.2844
Lymph	rs2934744	1	63048045	A	0.642537	-0.0223994	0.00211926	4.13e-26	0.0048661	0.00375969	0.1956
Lymph	rs12123821	1	152179152	C	0.95124	-0.0525854	0.00513409	1.28e-24	-0.00444736	0.00853993	0.6025
Lymph	rs3750296	1	17559656	C	0.340053	-0.0207464	0.00204228	3.04e-24	0.00140976	0.00379709	0.7104
Lymph	rs560384646	4	72616618	C	0.0101322	-0.0888054	0.00874703	3.23e-24	-0.0112365	0.0159375	0.4808
Lymph	rs2762942	20	52788925	G	0.05465	-0.0434452	0.00434894	1.69e-23	-0.00502093	0.00793514	0.5269
Lymph	rs2585442	20	52737123	C	0.758585	-0.0234932	0.00237184	3.96e-23	-0.0115502	0.00425454	0.006631
Lymph	rs200454003	11	71228990	T	0.24885	-0.0294305	0.00311535	3.49e-21	-0.00059537	0.00450244	0.8948
Lymph	rs571484036	11	14512559	A	0.998788	-0.246033	0.0267291	3.43e-20	0.0372607	0.0381578	0.3288
Lymph	rs115045402	1	152029548	G	0.986699	-0.0699745	0.00774111	1.58e-19	-0.0072856	0.0128449	0.5706
Lymph	rs534042887	11	14818258	T	0.001679	-0.191512	0.0212731	2.21e-19	0.0444956	0.032872	0.1759
Lymph	rs28364331	4	100201295	A	0.981844	-0.0625998	0.00718779	3.06e-18	0.0161155	0.0134557	0.231
Lymph	rs1972994	3	85631142	T	0.650089	-0.017509	0.00203615	8.04e-18	0.00109723	0.0037593	0.7704
Lymph	rs1800775	16	56995236	A	0.48842	-0.016619	0.00195014	1.57e-17	-0.00577595	0.00359453	0.1081
Lymph	rs532836473	11	14822853	A	0.000613	-0.266804	0.0317918	4.77e-17	0.027307	0.0616216	0.6577
Lymph	rs61937878	12	96371731	C	0.99323	-0.104375	0.0124662	5.63e-17	0.0158673	0.0261168	0.5435
Lymph	rs567415847	11	16854631	A	0.000312	-0.301552	0.0366425	1.88e-16	0.0058977	0.0540872	0.9132
Lymph	rs7528419	1	109817192	A	0.77577	-0.019031	0.00232115	2.43e-16	-0.00866727	0.00431381	0.04452
Lymph	rs201561609	1	152187902	T	0.996423	-0.0972945	0.0120457	6.63e-16	0.00317288	0.0180751	0.8607
Lymph	rs2229742	21	16339172	C	0.10473	-0.025738	0.0031902	7.16e-16	0.00690607	0.00589459	0.2414
Lymph	rs804280	8	11612698	C	0.41591	-0.0163968	0.00204242	9.9e-16	0.00860295	0.00364	0.01811
Lymph	rs11264360	1	155284586	T	0.75949	-0.0183216	0.00228636	1.12e-15	-0.00116524	0.00423096	0.783
Lymph	rs186881826	4	72785743	T	0.810074	-0.0200551	0.00251238	1.43e-15	-0.00348036	0.00455429	0.4448
Lymph	rs528776789	4	72486140	G	0.001971	-0.121529	0.0153524	2.45e-15	-0.00450446	0.0298972	0.8802
Lymph	rs1149605	11	76485216	T	0.825798	-0.0203039	0.00257767	3.36e-15	0.00959381	0.00479123	0.04525
Lymph	rs148514005	11	14464878	T	0.00292629	-0.143934	0.0183888	4.99e-15	0.000398756	0.0264709	0.988
Lymph	rs574615332	11	71144427	A	0.999232	-0.205724	0.026352	5.87e-15	-0.0649331	0.0491147	0.1861
Lymph	rs564377207	4	72488525	G	0.999143	-0.159091	0.0208326	2.23e-14	-0.00899496	0.0370087	0.808
Lymph	rs1065853	19	45413233	G	0.91922	-0.0280436	0.00367263	2.24e-14	-0.00699172	0.00697623	0.3162
Lymph	rs536006581	11	71135151	G	0.00419923	-0.106852	0.0142164	5.64e-14	0.0300161	0.0296043	0.3106
Lymph	rs73015021	19	11192915	A	0.881757	-0.0223896	0.0029845	6.29e-14	-0.0103186	0.00554445	0.06273
Lymph	rs6123359	20	52714706	A	0.897784	-0.024207	0.00323663	7.48e-14	-0.00494981	0.00591866	0.403
Lymph	rs17765311	15	63789952	C	0.34376	-0.0151872	0.00204716	1.18e-13	-0.00350288	0.00379209	0.3556
Lymph	rs1229984	4	100239319	C	0.97732	-0.0474725	0.0064827	2.43e-13	-0.0126415	0.0115378	0.2732
Lymph	rs373514022	11	13955649	T	0.000784	-0.212796	0.0293493	4.15e-13	-0.00210583	0.0465877	0.9639
Lymph	rs554808052	11	14636390	A	0.001012	-0.197648	0.0275919	7.88e-13	-0.0252359	0.0465792	0.588
Lymph	rs1011468	7	104613791	A	0.474055	-0.0137886	0.00194617	1.39e-12	0.00362884	0.00360951	0.3147
Lymph	rs144613541	1	152270875	A	0.70908	-0.0160864	0.00227444	1.52e-12	0.00537224	0.00399022	0.1782
Lymph	rs2847500	11	120114421	A	0.12185	-0.0207607	0.00294927	1.93e-12	0.00784622	0.0055042	0.154
Lymph	rs62130059	19	48461240	C	0.322406	-0.0162452	0.00232218	2.64e-12	0.00334091	0.00407082	0.4118
Lymph	rs2909218	17	66464546	C	0.201466	-0.016894	0.00241812	2.82e-12	0.00518542	0.00449467	0.2486
Lymph	rs200641845	4	72620895	A	0.450264	-0.0165041	0.00239214	5.23e-12	0.00271762	0.0042616	0.5237
Lymph	rs523583	11	66070146	A	0.533021	-0.0134814	0.00196347	6.6e-12	-0.00501581	0.0036364	0.1678
Lymph	rs2074735	22	31535872	G	0.93538	-0.02721	0.00396919	7.12e-12	0.00624265	0.00736993	0.397
Lymph	rs12317268	12	21352541	G	0.149049	-0.0185268	0.00271712	9.2e-12	-0.00818633	0.00499505	0.1012
Lymph	rs191379475	11	14075712	G	0.998071	-0.0875696	0.012919	1.22e-11	0.0175502	0.0213419	0.4109
Lymph	rs113938679	4	72488025	A	0.0029517	-0.0986755	0.0147459	2.21e-11	-0.0165903	0.027763	0.5501
Lymph	rs1858889	7	107117447	A	0.50019	-0.0129058	0.00194211	3.03e-11	0.00786687	0.00360273	0.02899
Lymph	rs188838036	4	72783385	G	0.001658	-0.11775	0.0177336	3.14e-11	-0.00365196	0.026494	0.8904
Lymph	rs867772	1	220972343	G	0.683801	-0.0138687	0.0020911	3.31e-11	0.00110327	0.00386657	0.7754
Lymph	rs62007299	15	77711719	A	0.711739	-0.014225	0.00214514	3.33e-11	0.00330103	0.00397446	0.4062
Lymph	rs7519574	1	34726552	G	0.820235	-0.0167462	0.0025362	4.03e-11	0.00630687	0.00467851	0.1776
Lymph	rs561089663	11	14100539	C	0.000692	-0.203854	0.0309193	4.31e-11	-0.0264261	0.0463404	0.5685
Lymph	rs111529171	7	21571932	C	0.215851	-0.015488	0.0023691	6.26e-11	-0.00410925	0.00439652	0.35
Lymph	rs7569755	2	118648261	G	0.709231	-0.0139112	0.00214209	8.35e-11	-0.00706979	0.00397378	0.07522
Lymph	rs10887718	10	82042624	T	0.527613	-0.0125365	0.0019461	1.18e-10	0.00360396	0.00360419	0.3173
Lymph	rs6724965	2	101440151	G	0.17274	-0.0165267	0.0025731	1.34e-10	-0.00604271	0.00477088	0.2053
Lymph	rs7650253	3	49431160	T	0.305059	-0.014562	0.00228211	1.76e-10	-0.00429742	0.00404099	0.2876
Lymph	rs557657187	4	72539857	A	0.000331	-0.287169	0.0452413	2.19e-10	0.0394399	0.0770726	0.6088
Lymph	rs12997242	2	21381177	A	0.440804	-0.0124997	0.00197208	2.32e-10	-0.000416238	0.00362543	0.9086
Lymph	rs576242124	1	152390763	G	0.997106	-0.0921237	0.0145733	2.59e-10	-0.0196454	0.0222873	0.3781
Lymph	rs58073039	4	88287363	G	0.29975	-0.0133055	0.00210962	2.84e-10	0.00490511	0.00391526	0.2103
Lymph	rs10832218	11	14181174	C	0.108746	-0.0184766	0.00293489	3.06e-10	-0.00290145	0.00420743	0.4904
Lymph	rs34726834	8	25889606	C	0.749282	-0.0140616	0.00223925	3.39e-10	-0.00403857	0.00418112	0.3341
Lymph	rs546541682	4	72864566	T	0.998842	-0.112524	0.017926	3.45e-10	0.00180063	0.0290868	0.9506
Lymph	rs8103262	19	53065814	T	0.69597	-0.0130466	0.00211431	6.8e-10	0.00255953	0.00393327	0.5152
Lymph	rs6698680	1	2329661	G	0.464629	-0.0119859	0.00194708	7.47e-10	0.00292476	0.00361575	0.4186
Lymph	rs2037511	18	61366207	G	0.831783	-0.0160703	0.00261811	8.35e-10	-0.0024561	0.00484508	0.6122
Lymph	rs8091117	18	28919794	A	0.06438	-0.024124	0.00394315	9.48e-10	0.00164414	0.00724529	0.8205
Lymph	rs6438900	3	125148287	C	0.745141	-0.0135178	0.00222111	1.16e-09	-0.00302123	0.00413312	0.4648
Lymph	rs57631352	19	4338173	G	0.29698	-0.0128644	0.00212819	1.5e-09	0.000838349	0.00393525	0.8313
Lymph	rs187443664	11	14768892	T	0.997829	-0.0789835	0.0130724	1.52e-09	0.00355911	0.0212089	0.8667
Lymph	rs10500209	19	11979164	C	0.28373	-0.0129055	0.00216999	2.73e-09	-0.008152	0.00401046	0.04208
Lymph	rs78649910	4	3482213	A	0.105647	-0.0184543	0.00312216	3.41e-09	-0.00536964	0.00588261	0.3613
Lymph	rs8063706	16	11909552	A	0.730611	-0.0129105	0.00219809	4.27e-09	0.00335846	0.004072	0.4095
Lymph	rs184291421	4	72752846	T	0.002552	-0.0899562	0.0153876	5.03e-09	0.0185079	0.0249763	0.4587
Lymph	rs9668081	12	38602911	C	0.529633	-0.011599	0.00198807	5.4e-09	0.00582314	0.00341215	0.0879
RBC	rs12803256	11	71132868	A	0.221972	-0.0867563	0.00290845	1.64e-195	0.000308772	0.00426257	0.9423
RBC	rs3775150	4	72640750	C	0.217849	-0.0709231	0.00319479	3.46e-109	-0.000856447	0.00443424	0.8468
RBC	rs10859995	12	96375682	C	0.58825	-0.0411764	0.00203262	3.03e-91	0.00203758	0.00361562	0.5731
RBC	rs112285002	19	48374320	C	0.837889	-0.0561498	0.00278255	1.49e-90	-0.00851092	0.0047885	0.07551
RBC	rs549940584	11	71222408	C	0.991778	-0.146919	0.0103847	1.93e-45	-0.0231736	0.018075	0.1998
RBC	rs964184	11	116648917	G	0.13166	-0.0395885	0.00285868	1.3e-43	0.00629161	0.00522265	0.2283
RBC	rs222026	4	72643760	T	0.881503	-0.0513026	0.00384113	1.09e-40	0.00442705	0.00547789	0.419
RBC	rs188480917	11	14785870	G	0.00918464	-0.166552	0.0130653	3.21e-37	-0.0306999	0.0175153	0.07965
RBC	rs577185477	11	14612563	C	0.00730577	-0.152923	0.0120593	7.55e-37	0.0022276	0.0170337	0.896
RBC	rs538325438	11	13414030	C	0.999097	-0.450986	0.0382644	4.61e-32	-0.0100697	0.063798	0.8746
RBC	rs705117	4	72608115	C	0.148404	-0.0313175	0.00287251	1.12e-27	0.00672535	0.00502821	0.1811
RBC	rs145432346	4	72575017	T	0.126756	-0.0346283	0.00319497	2.26e-27	-0.00257	0.00528854	0.627
RBC	rs10426	19	51517798	G	0.7866	-0.0253957	0.00238265	1.59e-26	0.00299681	0.00433286	0.4892
RBC	rs3750296	1	17559656	C	0.340053	-0.0207464	0.00204228	3.04e-24	0.00692448	0.00375067	0.06486
RBC	rs560384646	4	72616618	C	0.0101322	-0.0888054	0.00874703	3.23e-24	0.000266476	0.0157256	0.9865
RBC	rs2762942	20	52788925	G	0.05465	-0.0434452	0.00434894	1.69e-23	-0.00996792	0.00784499	0.2039
RBC	rs2585442	20	52737123	C	0.758585	-0.0234932	0.00237184	3.96e-23	-0.0044495	0.00420501	0.29
RBC	rs200454003	11	71228990	T	0.24885	-0.0294305	0.00311535	3.49e-21	0.00141363	0.00444744	0.7506
RBC	rs571484036	11	14512559	A	0.998788	-0.246033	0.0267291	3.43e-20	-0.0423896	0.0376761	0.2605
RBC	rs115045402	1	152029548	G	0.986699	-0.0699745	0.00774111	1.58e-19	-0.0300061	0.0126618	0.0178
RBC	rs534042887	11	14818258	T	0.001679	-0.191512	0.0212731	2.21e-19	-0.0656581	0.03233	0.04227
RBC	rs28364331	4	100201295	A	0.981844	-0.0625998	0.00718779	3.06e-18	-0.00485356	0.0132954	0.7151
RBC	rs1800775	16	56995236	A	0.48842	-0.016619	0.00195014	1.57e-17	0.00526721	0.00355032	0.1379
RBC	rs532836473	11	14822853	A	0.000613	-0.266804	0.0317918	4.77e-17	-0.0391725	0.0605555	0.5177
RBC	rs61937878	12	96371731	C	0.99323	-0.104375	0.0124662	5.63e-17	0.0499335	0.0257839	0.05279
RBC	rs567415847	11	16854631	A	0.000312	-0.301552	0.0366425	1.88e-16	-0.042208	0.0533888	0.4292
RBC	rs7528419	1	109817192	A	0.77577	-0.019031	0.00232115	2.43e-16	0.00362452	0.00426242	0.3951
RBC	rs201561609	1	152187902	T	0.996423	-0.0972945	0.0120457	6.63e-16	0.00766343	0.0177937	0.6667
RBC	rs11264360	1	155284586	T	0.75949	-0.0183216	0.00228636	1.12e-15	-0.00105463	0.00417838	0.8007
RBC	rs186881826	4	72785743	T	0.810074	-0.0200551	0.00251238	1.43e-15	-0.00120139	0.00449934	0.7895
RBC	rs528776789	4	72486140	G	0.001971	-0.121529	0.0153524	2.45e-15	0.0416562	0.0295156	0.1581
RBC	rs157595	19	45425460	G	0.622459	-0.0160963	0.00205118	4.25e-15	-0.000161402	0.00349538	0.9632
RBC	rs148514005	11	14464878	T	0.00292629	-0.143934	0.0183888	4.99e-15	0.0220123	0.0261122	0.3992
RBC	rs574615332	11	71144427	A	0.999232	-0.205724	0.026352	5.87e-15	-0.112232	0.0483956	0.02039
RBC	rs564377207	4	72488525	G	0.999143	-0.159091	0.0208326	2.23e-14	-0.00155337	0.0365347	0.9661
RBC	rs1065853	19	45413233	G	0.91922	-0.0280436	0.00367263	2.24e-14	-0.0136943	0.00689016	0.04686
RBC	rs73015021	19	11192915	A	0.881757	-0.0223896	0.0029845	6.29e-14	-0.00420697	0.00548037	0.4427
RBC	rs6123359	20	52714706	A	0.897784	-0.024207	0.00323663	7.48e-14	-0.00503069	0.00584779	0.3896
RBC	rs17765311	15	63789952	C	0.34376	-0.0151872	0.00204716	1.18e-13	0.00712323	0.00374659	0.05727
RBC	rs373514022	11	13955649	T	0.000784	-0.212796	0.0293493	4.15e-13	0.0440047	0.0457673	0.3363
RBC	rs554808052	11	14636390	A	0.001012	-0.197648	0.0275919	7.88e-13	-0.0425851	0.046046	0.355
RBC	rs1011468	7	104613791	A	0.474055	-0.0137886	0.00194617	1.39e-12	0.00436628	0.00356434	0.2206
RBC	rs144613541	1	152270875	A	0.70908	-0.0160864	0.00227444	1.52e-12	-0.000567906	0.00394182	0.8854
RBC	rs2847500	11	120114421	A	0.12185	-0.0207607	0.00294927	1.93e-12	-0.00816909	0.00543684	0.133
RBC	rs62130059	19	48461240	C	0.322406	-0.0162452	0.00232218	2.64e-12	-0.00422616	0.00402383	0.2936
RBC	rs2909218	17	66464546	C	0.201466	-0.016894	0.00241812	2.82e-12	-0.000681921	0.00443836	0.8779
RBC	rs200641845	4	72620895	A	0.450264	-0.0165041	0.00239214	5.23e-12	-0.0011218	0.0042129	0.79
RBC	rs523583	11	66070146	A	0.533021	-0.0134814	0.00196347	6.6e-12	0.00364501	0.00359268	0.3103
RBC	rs2074735	22	31535872	G	0.93538	-0.02721	0.00396919	7.12e-12	0.00795671	0.00728116	0.2745
RBC	rs12317268	12	21352541	G	0.149049	-0.0185268	0.00271712	9.2e-12	0.0101503	0.00493599	0.03975
RBC	rs191379475	11	14075712	G	0.998071	-0.0875696	0.012919	1.22e-11	-0.0336137	0.0210766	0.1107
RBC	rs113938679	4	72488025	A	0.0029517	-0.0986755	0.0147459	2.21e-11	0.00216409	0.0273976	0.937
RBC	rs1858889	7	107117447	A	0.50019	-0.0129058	0.00194211	3.03e-11	0.000329558	0.00355745	0.9262
RBC	rs188838036	4	72783385	G	0.001658	-0.11775	0.0177336	3.14e-11	0.0135086	0.0262324	0.6066
RBC	rs867772	1	220972343	G	0.683801	-0.0138687	0.0020911	3.31e-11	0.00291631	0.00381941	0.4451
RBC	rs561089663	11	14100539	C	0.000692	-0.203854	0.0309193	4.31e-11	0.0123183	0.0457801	0.7879
RBC	rs111529171	7	21571932	C	0.215851	-0.015488	0.0023691	6.26e-11	0.00632274	0.0043402	0.1452
RBC	rs7569755	2	118648261	G	0.709231	-0.0139112	0.00214209	8.35e-11	-0.0044415	0.00392202	0.2574
RBC	rs10887718	10	82042624	T	0.527613	-0.0125365	0.0019461	1.18e-10	-0.00728836	0.00355969	0.04061
RBC	rs6724965	2	101440151	G	0.17274	-0.0165267	0.0025731	1.34e-10	0.00103053	0.00470941	0.8268
RBC	rs7650253	3	49431160	T	0.305059	-0.014562	0.00228211	1.76e-10	0.00593809	0.00399169	0.1369
RBC	rs557657187	4	72539857	A	0.000331	-0.287169	0.0452413	2.19e-10	-0.0843279	0.0757653	0.2657
RBC	rs77924615	16	20392332	A	0.194151	-0.0156263	0.00246422	2.28e-10	-0.00358069	0.00450912	0.4271
RBC	rs576242124	1	152390763	G	0.997106	-0.0921237	0.0145733	2.59e-10	-0.00816354	0.0219589	0.7101
RBC	rs10832218	11	14181174	C	0.108746	-0.0184766	0.00293489	3.06e-10	0.00118523	0.00415708	0.7756
RBC	rs56044892	1	41830086	C	0.795957	-0.0153531	0.00244011	3.13e-10	-0.000703524	0.00449976	0.8758
RBC	rs34726834	8	25889606	C	0.749282	-0.0140616	0.00223925	3.39e-10	0.00402438	0.00413111	0.33
RBC	rs546541682	4	72864566	T	0.998842	-0.112524	0.017926	3.45e-10	0.0147236	0.0286628	0.6075
RBC	rs8103262	19	53065814	T	0.69597	-0.0130466	0.00211431	6.8e-10	0.00314585	0.00388902	0.4186
RBC	rs6698680	1	2329661	G	0.464629	-0.0119859	0.00194708	7.47e-10	0.0060692	0.00357265	0.08936
RBC	rs2037511	18	61366207	G	0.831783	-0.0160703	0.00261811	8.35e-10	-0.00409765	0.0047867	0.392
RBC	rs8091117	18	28919794	A	0.06438	-0.024124	0.00394315	9.48e-10	0.0116628	0.00716106	0.1034
RBC	rs6438900	3	125148287	C	0.745141	-0.0135178	0.00222111	1.16e-09	0.00489767	0.00408342	0.2304
RBC	rs57631352	19	4338173	G	0.29698	-0.0128644	0.00212819	1.5e-09	0.00205424	0.00389102	0.5975
RBC	rs187443664	11	14768892	T	0.997829	-0.0789835	0.0130724	1.52e-09	-0.00369601	0.0208996	0.8596
RBC	rs7718395	5	118652574	C	0.680693	-0.012632	0.00209607	1.68e-09	-0.00193561	0.00384658	0.6148
RBC	rs574992951	11	16580958	T	0.002266	-0.0888414	0.0147454	1.69e-09	-0.00205355	0.0235022	0.9304
RBC	rs960596	22	41393520	C	0.660348	-0.0123864	0.00207608	2.43e-09	0.00131532	0.0037695	0.7271
RBC	rs10500209	19	11979164	C	0.28373	-0.0129055	0.00216999	2.73e-09	-0.00975178	0.00396516	0.01392
RBC	rs78649910	4	3482213	A	0.105647	-0.0184543	0.00312216	3.41e-09	-0.00377112	0.00581098	0.5164
RBC	rs3768013	1	150815411	A	0.366208	-0.0118746	0.00201595	3.86e-09	-0.00337771	0.00368169	0.3589
RBC	rs8063706	16	11909552	A	0.730611	-0.0129105	0.00219809	4.27e-09	-0.00544223	0.00402114	0.1759
RBC	rs184291421	4	72752846	T	0.002552	-0.0899562	0.0153876	5.03e-09	0.0141299	0.0246351	0.5663
RBC	rs9668081	12	38602911	C	0.529633	-0.011599	0.00198807	5.4e-09	0.00347067	0.00337463	0.3037
RBC	rs6773343	3	141825598	C	0.277762	-0.0126122	0.0021711	6.28e-09	-0.000792695	0.00397169	0.8418
WBC	rs12803256	11	71132868	A	0.221972	-0.0867563	0.00290845	1.64e-195	0.000201	0.00429592	0.9626
WBC	rs3775150	4	72640750	C	0.217849	-0.0709231	0.00319479	3.46e-109	-0.00921811	0.00446851	0.03912
WBC	rs10859995	12	96375682	C	0.58825	-0.0411764	0.00203262	3.03e-91	0.000845929	0.00364318	0.8164
WBC	rs112285002	19	48374320	C	0.837889	-0.0561498	0.00278255	1.49e-90	-0.00578	0.00482382	0.2304
WBC	rs7699711	4	69947596	T	0.452651	-0.0295796	0.00198866	4.85e-50	0.0012158	0.00358472	0.7345
WBC	rs549940584	11	71222408	C	0.991778	-0.146919	0.0103847	1.93e-45	0.00775	0.0182225	0.6707
WBC	rs222026	4	72643760	T	0.881503	-0.0513026	0.00384113	1.09e-40	-0.0125144	0.00551975	0.02338
WBC	rs1800588	15	58723675	T	0.21391	-0.0301723	0.00236671	3.17e-37	-0.000768862	0.00435253	0.8598
WBC	rs188480917	11	14785870	G	0.00918464	-0.166552	0.0130653	3.21e-37	0.014157	0.0176627	0.4228
WBC	rs577185477	11	14612563	C	0.00730577	-0.152923	0.0120593	7.55e-37	-0.00376694	0.0171662	0.8263
WBC	rs7828742	8	116960729	G	0.597916	-0.0243955	0.0020299	2.85e-33	0.00662631	0.00368947	0.07249
WBC	rs538325438	11	13414030	C	0.999097	-0.450986	0.0382644	4.61e-32	0.033	0.0643168	0.6078
WBC	rs261291	15	58680178	C	0.356499	-0.0228667	0.00203359	2.46e-29	-0.00680324	0.00373662	0.06865
WBC	rs10426	19	51517798	G	0.7866	-0.0253957	0.00238265	1.59e-26	-2.38e-05	0.00436533	0.9956
WBC	rs2934744	1	63048045	A	0.642537	-0.0223994	0.00211926	4.13e-26	0.0041	0.00374308	0.2738
WBC	rs12123821	1	152179152	C	0.95124	-0.0525854	0.00513409	1.28e-24	-0.0151	0.00850461	0.07673
WBC	rs3750296	1	17559656	C	0.340053	-0.0207464	0.00204228	3.04e-24	0.00226051	0.00377955	0.5498
WBC	rs560384646	4	72616618	C	0.0101322	-0.0888054	0.00874703	3.23e-24	-0.0199185	0.0158416	0.2086
WBC	rs2762942	20	52788925	G	0.05465	-0.0434452	0.00434894	1.69e-23	-0.01	0.00790237	0.2035
WBC	rs2585442	20	52737123	C	0.758585	-0.0234932	0.00237184	3.96e-23	-0.00953	0.00423611	0.02442
WBC	rs200454003	11	71228990	T	0.24885	-0.0294305	0.00311535	3.49e-21	-0.00262	0.004482	0.5587
WBC	rs571484036	11	14512559	A	0.998788	-0.246033	0.0267291	3.43e-20	0.0159	0.0379625	0.6753
WBC	rs115045402	1	152029548	G	0.986699	-0.0699745	0.00774111	1.58e-19	-0.00387	0.0127658	0.7617
WBC	rs534042887	11	14818258	T	0.001679	-0.191512	0.0212731	2.21e-19	0.0429187	0.0326852	0.1892
WBC	rs58542926	19	19379549	C	0.92317	-0.0329874	0.00367204	2.63e-19	-0.0161	0.00681769	0.0185
WBC	rs28364331	4	100201295	A	0.981844	-0.0625998	0.00718779	3.06e-18	0.00986	0.0133968	0.4615
WBC	rs1972994	3	85631142	T	0.650089	-0.017509	0.00203615	8.04e-18	0.0050031	0.00374453	0.1815
WBC	rs1800775	16	56995236	A	0.48842	-0.016619	0.00195014	1.57e-17	-0.00677865	0.00357953	0.05826
WBC	rs532836473	11	14822853	A	0.000613	-0.266804	0.0317918	4.77e-17	0.038674	0.0611484	0.5271
WBC	rs61937878	12	96371731	C	0.99323	-0.104375	0.0124662	5.63e-17	0.0597	0.0259638	0.02149
WBC	rs567415847	11	16854631	A	0.000312	-0.301552	0.0366425	1.88e-16	0.00220133	0.0537719	0.9673
WBC	rs201561609	1	152187902	T	0.996423	-0.0972945	0.0120457	6.63e-16	-0.00617	0.0179537	0.731
WBC	rs11264360	1	155284586	T	0.75949	-0.0183216	0.00228636	1.12e-15	-0.00382	0.00421198	0.364
WBC	rs186881826	4	72785743	T	0.810074	-0.0200551	0.00251238	1.43e-15	-6.12e-05	0.00453456	0.9892
WBC	rs528776789	4	72486140	G	0.001971	-0.121529	0.0153524	2.45e-15	-0.0260293	0.0297415	0.3815
WBC	rs1149605	11	76485216	T	0.825798	-0.0203039	0.00257767	3.36e-15	0.00494	0.00477027	0.3007
WBC	rs148514005	11	14464878	T	0.00292629	-0.143934	0.0183888	4.99e-15	-0.0127136	0.0262956	0.6288
WBC	rs574615332	11	71144427	A	0.999232	-0.205724	0.026352	5.87e-15	-0.0598	0.0490087	0.222
WBC	rs564377207	4	72488525	G	0.999143	-0.159091	0.0208326	2.23e-14	-0.0362	0.0369189	0.3263
WBC	rs1065853	19	45413233	G	0.91922	-0.0280436	0.00367263	2.24e-14	0.000725	0.00694527	0.9168
WBC	rs536006581	11	71135151	G	0.00419923	-0.106852	0.0142164	5.64e-14	0.0517	0.0294918	0.07979
WBC	rs73015021	19	11192915	A	0.881757	-0.0223896	0.0029845	6.29e-14	-0.00644	0.00552235	0.2438
WBC	rs6123359	20	52714706	A	0.897784	-0.024207	0.00323663	7.48e-14	-0.00699	0.00589226	0.2354
WBC	rs17765311	15	63789952	C	0.34376	-0.0151872	0.00204716	1.18e-13	0.00310644	0.00377657	0.4108
WBC	rs1229984	4	100239319	C	0.97732	-0.0474725	0.0064827	2.43e-13	0.0162365	0.011471	0.1569
WBC	rs373514022	11	13955649	T	0.000784	-0.212796	0.0293493	4.15e-13	0.00554105	0.0462186	0.9046
WBC	rs554808052	11	14636390	A	0.001012	-0.197648	0.0275919	7.88e-13	-0.0112343	0.0463857	0.8086
WBC	rs1011468	7	104613791	A	0.474055	-0.0137886	0.00194617	1.39e-12	0.00665691	0.00359376	0.06398
WBC	rs144613541	1	152270875	A	0.70908	-0.0160864	0.00227444	1.52e-12	0.000775	0.00397239	0.8453
WBC	rs2847500	11	120114421	A	0.12185	-0.0207607	0.00294927	1.93e-12	0.00846063	0.00547787	0.1225
WBC	rs62130059	19	48461240	C	0.322406	-0.0162452	0.00232218	2.64e-12	-0.000695	0.00405426	0.8638
WBC	rs2909218	17	66464546	C	0.201466	-0.016894	0.00241812	2.82e-12	0.00275	0.00447192	0.538
WBC	rs200641845	4	72620895	A	0.450264	-0.0165041	0.00239214	5.23e-12	-0.00332398	0.00424472	0.4336
WBC	rs523583	11	66070146	A	0.533021	-0.0134814	0.00196347	6.6e-12	-0.00234	0.00362005	0.5177
WBC	rs2074735	22	31535872	G	0.93538	-0.02721	0.00396919	7.12e-12	0.0156	0.00733682	0.03392
WBC	rs12317268	12	21352541	G	0.149049	-0.0185268	0.00271712	9.2e-12	0.00160916	0.00497544	0.7464
WBC	rs191379475	11	14075712	G	0.998071	-0.0875696	0.012919	1.22e-11	0.0242	0.0212293	0.2544
WBC	rs113938679	4	72488025	A	0.0029517	-0.0986755	0.0147459	2.21e-11	0.0049673	0.0276526	0.8574
WBC	rs1858889	7	107117447	A	0.50019	-0.0129058	0.00194211	3.03e-11	0.00129	0.00358662	0.7181
WBC	rs188838036	4	72783385	G	0.001658	-0.11775	0.0177336	3.14e-11	-0.0296354	0.0264174	0.2619
WBC	rs62007299	15	77711719	A	0.711739	-0.014225	0.00214514	3.33e-11	0.00467621	0.00395763	0.2374
WBC	rs7519574	1	34726552	G	0.820235	-0.0167462	0.0025362	4.03e-11	0.00932	0.00465712	0.04528
WBC	rs561089663	11	14100539	C	0.000692	-0.203854	0.0309193	4.31e-11	-0.00428078	0.0461564	0.9261
WBC	rs111529171	7	21571932	C	0.215851	-0.015488	0.0023691	6.26e-11	-0.000277752	0.00437462	0.9494
WBC	rs7569755	2	118648261	G	0.709231	-0.0139112	0.00214209	8.35e-11	-0.000888	0.00395593	0.8223
WBC	rs10887718	10	82042624	T	0.527613	-0.0125365	0.0019461	1.18e-10	0.00528658	0.00358716	0.1405
WBC	rs6724965	2	101440151	G	0.17274	-0.0165267	0.0025731	1.34e-10	-0.00817387	0.00475118	0.08536
WBC	rs7650253	3	49431160	T	0.305059	-0.014562	0.00228211	1.76e-10	-0.00428	0.00402368	0.2872
WBC	rs557657187	4	72539857	A	0.000331	-0.287169	0.0452413	2.19e-10	0.0604469	0.0765292	0.4296
WBC	rs77924615	16	20392332	A	0.194151	-0.0156263	0.00246422	2.28e-10	-0.00278225	0.00454443	0.5404
WBC	rs12997242	2	21381177	A	0.440804	-0.0124997	0.00197208	2.32e-10	-0.00111041	0.0036094	0.7584
WBC	rs576242124	1	152390763	G	0.997106	-0.0921237	0.0145733	2.59e-10	-0.0192	0.0221376	0.3862
WBC	rs58073039	4	88287363	G	0.29975	-0.0133055	0.00210962	2.84e-10	0.00201304	0.00389921	0.6057
WBC	rs10832218	11	14181174	C	0.108746	-0.0184766	0.00293489	3.06e-10	-0.00410764	0.00418834	0.3267
WBC	rs34726834	8	25889606	C	0.749282	-0.0140616	0.00223925	3.39e-10	-0.00614	0.00416408	0.1405
WBC	rs546541682	4	72864566	T	0.998842	-0.112524	0.017926	3.45e-10	-0.0287	0.0288806	0.3207
WBC	rs8103262	19	53065814	T	0.69597	-0.0130466	0.00211431	6.8e-10	0.0018	0.00391798	0.6468
WBC	rs2037511	18	61366207	G	0.831783	-0.0160703	0.00261811	8.35e-10	-0.000595	0.00482421	0.9019
WBC	rs8091117	18	28919794	A	0.06438	-0.024124	0.00394315	9.48e-10	-0.000252314	0.00721294	0.9721
WBC	rs6438900	3	125148287	C	0.745141	-0.0135178	0.00222111	1.16e-09	-0.00458	0.00411596	0.2662
WBC	rs184958517	1	153111312	T	0.998977	-0.10537	0.0173332	1.21e-09	0.0014801	0.0230075	0.9487
WBC	rs57631352	19	4338173	G	0.29698	-0.0128644	0.00212819	1.5e-09	0.00799311	0.00392033	0.04146
WBC	rs187443664	11	14768892	T	0.997829	-0.0789835	0.0130724	1.52e-09	0.0455	0.0210771	0.03097
WBC	rs574992951	11	16580958	T	0.002266	-0.0888414	0.0147454	1.69e-09	0.0121774	0.0236673	0.6069
WBC	rs78649910	4	3482213	A	0.105647	-0.0184543	0.00312216	3.41e-09	0.00149715	0.00585971	0.7983
WBC	rs3768013	1	150815411	A	0.366208	-0.0118746	0.00201595	3.86e-09	0.00355241	0.0037104	0.3384
WBC	rs8063706	16	11909552	A	0.730611	-0.0129105	0.00219809	4.27e-09	0.00885	0.00405437	0.02904
WBC	rs184291421	4	72752846	T	0.002552	-0.0899562	0.0153876	5.03e-09	-0.00970684	0.0248683	0.6963
WBC	rs9668081	12	38602911	C	0.529633	-0.011599	0.00198807	5.4e-09	0.00697	0.00340002	0.0404
WBC	rs6773343	3	141825598	C	0.277762	-0.0126122	0.0021711	6.28e-09	1.13e-05	0.00400383	0.9977
IL1b	rs117913124	11	14900931	A	0.0264023	-0.206338	0.00937942	2.94e-107	-0.1384	0.0824	0.5093
IL1b	rs10859995	12	96375682	C	0.58825	-0.0411764	0.00203262	3.03e-91	0.0083	0.0194	0.8599
IL1b	rs112285002	19	48374320	C	0.837889	-0.0561498	0.00278255	1.49e-90	0.0029	0.0336	0.9792
IL1b	rs117576073	11	14912573	T	0.0125	-0.166344	0.00886348	1.4e-78	-0.0187	0.0666	0.2353
IL1b	rs7699711	4	69947596	T	0.452651	-0.0295796	0.00198866	4.85e-50	0.0151	0.0187	0.296
IL1b	rs964184	11	116648917	G	0.13166	-0.0395885	0.00285868	1.3e-43	-0.0046	0.0265	0.7357
IL1b	rs222026	4	72643760	T	0.881503	-0.0513026	0.00384113	1.09e-40	0.0058	0.0239	0.4976
IL1b	rs2011425	2	234627608	G	0.0763193	-0.046356	0.00361059	9.93e-38	0.0652	0.0408	0.03902
IL1b	rs1800588	15	58723675	T	0.21391	-0.0301723	0.00236671	3.17e-37	-0.0233	0.0214	0.7743
IL1b	rs8018720	14	39556185	C	0.82431	-0.031951	0.0025464	4.1e-36	-0.0087	0.0267	0.8067
IL1b	rs7828742	8	116960729	G	0.597916	-0.0243955	0.0020299	2.85e-33	-0.0139	0.0189	0.4006
IL1b	rs261291	15	58680178	C	0.356499	-0.0228667	0.00203359	2.46e-29	0.0079	0.019	0.7173
IL1b	rs705117	4	72608115	C	0.148404	-0.0313175	0.00287251	1.12e-27	0.0211	0.0283	0.1298
IL1b	rs150585703	11	14951216	C	0.001985	-0.243041	0.0223543	1.56e-27	0.1054	0.0855	0.8834
IL1b	rs10426	19	51517798	G	0.7866	-0.0253957	0.00238265	1.59e-26	0.0204	0.0209	0.4642
IL1b	rs12123821	1	152179152	C	0.95124	-0.0525854	0.00513409	1.28e-24	-0.0671	0.0481	0.5445
IL1b	rs3750296	1	17559656	C	0.340053	-0.0207464	0.00204228	3.04e-24	-0.0257	0.0191	0.06651
IL1b	rs2762942	20	52788925	G	0.05465	-0.0434452	0.00434894	1.69e-23	-0.0403	0.0484	0.4522
IL1b	rs2585442	20	52737123	C	0.758585	-0.0234932	0.00237184	3.96e-23	-0.0382	0.0202	0.05644
IL1b	rs58542926	19	19379549	C	0.92317	-0.0329874	0.00367204	2.63e-19	-0.0293	0.0403	0.4672
IL1b	rs11127048	2	27752463	G	0.380017	-0.0180979	0.00203817	6.72e-19	0.0225	0.0192	0.4319
IL1b	rs1972994	3	85631142	T	0.650089	-0.017509	0.00203615	8.04e-18	-0.0301	0.0209	0.2525
IL1b	rs138726443	1	152280023	G	0.99517	-0.123597	0.014475	1.36e-17	0.0603	0.1011	0.7821
IL1b	rs1800775	16	56995236	A	0.48842	-0.016619	0.00195014	1.57e-17	0.0269	0.0186	0.1215
IL1b	rs7528419	1	109817192	A	0.77577	-0.019031	0.00232115	2.43e-16	-0.021	0.0226	0.1994
IL1b	rs2229742	21	16339172	C	0.10473	-0.025738	0.0031902	7.16e-16	-0.0061	0.0293	0.7611
IL1b	rs804280	8	11612698	C	0.41591	-0.0163968	0.00204242	9.9e-16	-0.0009	0.0204	0.9408
IL1b	rs11264360	1	155284586	T	0.75949	-0.0183216	0.00228636	1.12e-15	-0.0164	0.0208	0.6408
IL1b	rs186881826	4	72785743	T	0.810074	-0.0200551	0.00251238	1.43e-15	0.0535	0.0228	0.0453
IL1b	rs1149605	11	76485216	T	0.825798	-0.0203039	0.00257767	3.36e-15	0.0107	0.0253	0.6447
IL1b	rs157595	19	45425460	G	0.622459	-0.0160963	0.00205118	4.25e-15	-0.0188	0.0213	0.4928
IL1b	rs73015021	19	11192915	A	0.881757	-0.0223896	0.0029845	6.29e-14	0.0113	0.0309	0.5183
IL1b	rs6123359	20	52714706	A	0.897784	-0.024207	0.00323663	7.48e-14	-0.062	0.0291	0.02999
IL1b	rs17765311	15	63789952	C	0.34376	-0.0151872	0.00204716	1.18e-13	0.0136	0.0194	0.6373
IL1b	rs10793129	11	75459865	G	0.914112	-0.0251555	0.00346876	4.11e-13	-0.0111	0.0308	0.6363
IL1b	rs3814995	19	36342212	T	0.31263	-0.0150181	0.00210922	1.08e-12	0.0456	0.0223	0.5989
IL1b	rs1011468	7	104613791	A	0.474055	-0.0137886	0.00194617	1.39e-12	-0.0102	0.0187	0.09948
IL1b	rs2847500	11	120114421	A	0.12185	-0.0207607	0.00294927	1.93e-12	-0.0466	0.029	0.2476
IL1b	rs2909218	17	66464546	C	0.201466	-0.016894	0.00241812	2.82e-12	0.0325	0.0238	0.8561
IL1b	rs523583	11	66070146	A	0.533021	-0.0134814	0.00196347	6.6e-12	0.0272	0.0185	0.1644
IL1b	rs2074735	22	31535872	G	0.93538	-0.02721	0.00396919	7.12e-12	0.0345	0.0259	0.3022
IL1b	rs12317268	12	21352541	G	0.149049	-0.0185268	0.00271712	9.2e-12	-0.0087	0.0206	0.6685
IL1b	rs1047891	2	211540507	A	0.31521	-0.014168	0.00208809	1.16e-11	0.0003	0.0202	0.7679
IL1b	rs1858889	7	107117447	A	0.50019	-0.0129058	0.00194211	3.03e-11	0.0261	0.0189	0.3929
IL1b	rs867772	1	220972343	G	0.683801	-0.0138687	0.0020911	3.31e-11	-0.0133	0.0207	0.645
IL1b	rs62007299	15	77711719	A	0.711739	-0.014225	0.00214514	3.33e-11	0.0169	0.0199	0.9074
IL1b	rs7519574	1	34726552	G	0.820235	-0.0167462	0.0025362	4.03e-11	0.0585	0.0284	0.3379
IL1b	rs7569755	2	118648261	G	0.709231	-0.0139112	0.00214209	8.35e-11	0.0193	0.023	0.5988
IL1b	rs10887718	10	82042624	T	0.527613	-0.0125365	0.0019461	1.18e-10	0.0431	0.0186	0.7706
IL1b	rs6724965	2	101440151	G	0.17274	-0.0165267	0.0025731	1.34e-10	0.0484	0.0222	0.5237
IL1b	rs77924615	16	20392332	A	0.194151	-0.0156263	0.00246422	2.28e-10	0.0058	0.0237	0.749
IL1b	rs58073039	4	88287363	G	0.29975	-0.0133055	0.00210962	2.84e-10	-0.0188	0.021	0.4908
IL1b	rs10832218	11	14181174	C	0.108746	-0.0184766	0.00293489	3.06e-10	0.02	0.0192	0.5817
IL1b	rs56044892	1	41830086	C	0.795957	-0.0153531	0.00244011	3.13e-10	0.0368	0.0236	0.08943
IL1b	rs34726834	8	25889606	C	0.749282	-0.0140616	0.00223925	3.39e-10	0.0254	0.0207	0.8154
IL1b	rs8103262	19	53065814	T	0.69597	-0.0130466	0.00211431	6.8e-10	0.0012	0.0204	0.2632
IL1b	rs6698680	1	2329661	G	0.464629	-0.0119859	0.00194708	7.47e-10	0.0219	0.0192	0.5807
IL1b	rs2037511	18	61366207	G	0.831783	-0.0160703	0.00261811	8.35e-10	-0.0401	0.0251	0.2543
IL1b	rs8091117	18	28919794	A	0.06438	-0.024124	0.00394315	9.48e-10	0.0085	0.0325	0.572
IL1b	rs6438900	3	125148287	C	0.745141	-0.0135178	0.00222111	1.16e-09	-0.007	0.0202	0.5473
IL1b	rs57631352	19	4338173	G	0.29698	-0.0128644	0.00212819	1.5e-09	-0.0344	0.0197	0.5079
IL1b	rs7718395	5	118652574	C	0.680693	-0.012632	0.00209607	1.68e-09	0.0233	0.0196	0.6413
IL1b	rs71383766	16	30930233	C	0.568601	-0.0124117	0.00206518	1.86e-09	-0.0129	0.0194	0.7114
IL1b	rs532436	9	136149830	A	0.18577	-0.0150981	0.0025151	1.94e-09	-0.0313	0.023	0.8551
IL1b	rs960596	22	41393520	C	0.660348	-0.0123864	0.00207608	2.43e-09	0.0113	0.0198	0.2709
IL1b	rs10500209	19	11979164	C	0.28373	-0.0129055	0.00216999	2.73e-09	-0.0294	0.0208	0.1685
IL1b	rs10818769	9	125719923	G	0.861953	-0.0170264	0.00287012	2.99e-09	0.032	0.0246	0.1866
IL1b	rs10127775	1	230295789	A	0.39088	-0.0118338	0.00199707	3.11e-09	-0.0241	0.019	0.9553
IL1b	rs78649910	4	3482213	A	0.105647	-0.0184543	0.00312216	3.41e-09	-0.0296	0.0291	0.4664
IL1b	rs3768013	1	150815411	A	0.366208	-0.0118746	0.00201595	3.86e-09	-0.0455	0.0199	0.08041
IL1b	rs8063706	16	11909552	A	0.730611	-0.0129105	0.00219809	4.27e-09	-0.0049	0.0215	0.1423
IL1b	rs143106299	4	72920085	T	0.00163144	-0.0901206	0.0153782	4.62e-09	-0.0184	0.1613	0.787
IL1b	rs9668081	12	38602911	C	0.529633	-0.011599	0.00198807	5.4e-09	-0.0061	0.0187	0.7939
IL1b	rs6773343	3	141825598	C	0.277762	-0.0126122	0.0021711	6.28e-09	-0.0139	0.0213	0.3269
IL6	rs12803256	11	71132868	A	0.221972	-0.0867563	0.00290845	1.64e-195	0.0094	0.016	0.5657
IL6	rs117913124	11	14900931	A	0.0264023	-0.206338	0.00937942	2.94e-107	-0.0898	0.0661	0.1765
IL6	rs10859995	12	96375682	C	0.58825	-0.0411764	0.00203262	3.03e-91	-0.0037	0.0164	0.8234
IL6	rs112285002	19	48374320	C	0.837889	-0.0561498	0.00278255	1.49e-90	-0.0115	0.028	0.6829
IL6	rs117576073	11	14912573	T	0.0125	-0.166344	0.00886348	1.4e-78	0.0309	0.0564	0.5746
IL6	rs7699711	4	69947596	T	0.452651	-0.0295796	0.00198866	4.85e-50	-0.0057	0.0159	0.7367
IL6	rs964184	11	116648917	G	0.13166	-0.0395885	0.00285868	1.3e-43	0.0063	0.0224	0.7818
IL6	rs222026	4	72643760	T	0.881503	-0.0513026	0.00384113	1.09e-40	0.0138	0.02	0.481
IL6	rs2011425	2	234627608	G	0.0763193	-0.046356	0.00361059	9.93e-38	0.033	0.0343	0.3379
IL6	rs1800588	15	58723675	T	0.21391	-0.0301723	0.00236671	3.17e-37	0.0161	0.0179	0.3659
IL6	rs8018720	14	39556185	C	0.82431	-0.031951	0.0025464	4.1e-36	-0.0156	0.0227	0.5004
IL6	rs7828742	8	116960729	G	0.597916	-0.0243955	0.0020299	2.85e-33	-0.0243	0.0159	0.1253
IL6	rs6127099	20	52731402	T	0.270274	-0.0273606	0.00230945	2.22e-32	-0.0006	0.0183	0.9967
IL6	rs261291	15	58680178	C	0.356499	-0.0228667	0.00203359	2.46e-29	-0.0088	0.016	0.5813
IL6	rs705117	4	72608115	C	0.148404	-0.0313175	0.00287251	1.12e-27	-0.0215	0.0236	0.3585
IL6	rs150585703	11	14951216	C	0.001985	-0.243041	0.0223543	1.56e-27	-0.0761	0.0679	0.2159
IL6	rs10426	19	51517798	G	0.7866	-0.0253957	0.00238265	1.59e-26	0.028	0.0176	0.1147
IL6	rs12123821	1	152179152	C	0.95124	-0.0525854	0.00513409	1.28e-24	-0.0189	0.0399	0.6401
IL6	rs3750296	1	17559656	C	0.340053	-0.0207464	0.00204228	3.04e-24	-0.0088	0.0162	0.5985
IL6	rs2762942	20	52788925	G	0.05465	-0.0434452	0.00434894	1.69e-23	-0.0204	0.0411	0.616
IL6	rs2585442	20	52737123	C	0.758585	-0.0234932	0.00237184	3.96e-23	0.0004	0.0175	0.9046
IL6	rs58542926	19	19379549	C	0.92317	-0.0329874	0.00367204	2.63e-19	-0.007	0.0339	0.8523
IL6	rs11127048	2	27752463	G	0.380017	-0.0180979	0.00203817	6.72e-19	-0.005	0.0163	0.759
IL6	rs1972994	3	85631142	T	0.650089	-0.017509	0.00203615	8.04e-18	-0.0138	0.0178	0.4556
IL6	rs138726443	1	152280023	G	0.99517	-0.123597	0.014475	1.36e-17	0.1227	0.0912	0.1554
IL6	rs1800775	16	56995236	A	0.48842	-0.016619	0.00195014	1.57e-17	-0.0058	0.0157	0.7104
IL6	rs7528419	1	109817192	A	0.77577	-0.019031	0.00232115	2.43e-16	-0.0216	0.0191	0.26
IL6	rs2229742	21	16339172	C	0.10473	-0.025738	0.0031902	7.16e-16	-0.0144	0.0252	0.5619
IL6	rs804280	8	11612698	C	0.41591	-0.0163968	0.00204242	9.9e-16	0.0031	0.017	0.8503
IL6	rs11264360	1	155284586	T	0.75949	-0.0183216	0.00228636	1.12e-15	0.0182	0.0174	0.298
IL6	rs186881826	4	72785743	T	0.810074	-0.0200551	0.00251238	1.43e-15	0.0202	0.0193	0.2966
IL6	rs1149605	11	76485216	T	0.825798	-0.0203039	0.00257767	3.36e-15	0.0063	0.0215	0.7579
IL6	rs157595	19	45425460	G	0.622459	-0.0160963	0.00205118	4.25e-15	-0.0062	0.0178	0.7299
IL6	rs73015021	19	11192915	A	0.881757	-0.0223896	0.0029845	6.29e-14	0.018	0.026	0.49
IL6	rs6123359	20	52714706	A	0.897784	-0.024207	0.00323663	7.48e-14	-0.0421	0.025	0.1033
IL6	rs17765311	15	63789952	C	0.34376	-0.0151872	0.00204716	1.18e-13	0.0144	0.0164	0.3802
IL6	rs10793129	11	75459865	G	0.914112	-0.0251555	0.00346876	4.11e-13	-0.027	0.0262	0.3258
IL6	rs3814995	19	36342212	T	0.31263	-0.0150181	0.00210922	1.08e-12	-0.0129	0.0188	0.4906
IL6	rs1011468	7	104613791	A	0.474055	-0.0137886	0.00194617	1.39e-12	-0.0183	0.0157	0.2441
IL6	rs2847500	11	120114421	A	0.12185	-0.0207607	0.00294927	1.93e-12	-0.0525	0.0239	0.02789
IL6	rs2909218	17	66464546	C	0.201466	-0.016894	0.00241812	2.82e-12	0.0262	0.0204	0.2046
IL6	rs523583	11	66070146	A	0.533021	-0.0134814	0.00196347	6.6e-12	0.0263	0.0156	0.09235
IL6	rs2074735	22	31535872	G	0.93538	-0.02721	0.00396919	7.12e-12	-0.0455	0.0222	0.03724
IL6	rs12317268	12	21352541	G	0.149049	-0.0185268	0.00271712	9.2e-12	0.0076	0.0172	0.6628
IL6	rs1047891	2	211540507	A	0.31521	-0.014168	0.00208809	1.16e-11	-0.015	0.0172	0.3809
IL6	rs1858889	7	107117447	A	0.50019	-0.0129058	0.00194211	3.03e-11	0.013	0.0158	0.4128
IL6	rs867772	1	220972343	G	0.683801	-0.0138687	0.0020911	3.31e-11	0.0195	0.0175	0.2645
IL6	rs62007299	15	77711719	A	0.711739	-0.014225	0.00214514	3.33e-11	0.0068	0.0168	0.681
IL6	rs7519574	1	34726552	G	0.820235	-0.0167462	0.0025362	4.03e-11	-0.0071	0.0243	0.7506
IL6	rs7569755	2	118648261	G	0.709231	-0.0139112	0.00214209	8.35e-11	-0.0111	0.0193	0.5702
IL6	rs10887718	10	82042624	T	0.527613	-0.0125365	0.0019461	1.18e-10	0.0144	0.0158	0.3605
IL6	rs6724965	2	101440151	G	0.17274	-0.0165267	0.0025731	1.34e-10	0.0232	0.019	0.2125
IL6	rs77924615	16	20392332	A	0.194151	-0.0156263	0.00246422	2.28e-10	-0.0185	0.02	0.3495
IL6	rs12997242	2	21381177	A	0.440804	-0.0124997	0.00197208	2.32e-10	0.021	0.0166	0.2015
IL6	rs58073039	4	88287363	G	0.29975	-0.0133055	0.00210962	2.84e-10	0.02	0.0176	0.2573
IL6	rs10832218	11	14181174	C	0.108746	-0.0184766	0.00293489	3.06e-10	-0.0046	0.0164	0.789
IL6	rs56044892	1	41830086	C	0.795957	-0.0153531	0.00244011	3.13e-10	0.0436	0.0199	0.0284
IL6	rs34726834	8	25889606	C	0.749282	-0.0140616	0.00223925	3.39e-10	-0.0267	0.0172	0.1225
IL6	rs8103262	19	53065814	T	0.69597	-0.0130466	0.00211431	6.8e-10	0.0014	0.0171	0.9287
IL6	rs6698680	1	2329661	G	0.464629	-0.0119859	0.00194708	7.47e-10	0.0112	0.0162	0.4907
IL6	rs2037511	18	61366207	G	0.831783	-0.0160703	0.00261811	8.35e-10	-0.0323	0.0213	0.1298
IL6	rs8091117	18	28919794	A	0.06438	-0.024124	0.00394315	9.48e-10	-0.0255	0.0282	0.3719
IL6	rs6438900	3	125148287	C	0.745141	-0.0135178	0.00222111	1.16e-09	-0.0002	0.0171	0.9863
IL6	rs57631352	19	4338173	G	0.29698	-0.0128644	0.00212819	1.5e-09	0.0277	0.0167	0.09668
IL6	rs7718395	5	118652574	C	0.680693	-0.012632	0.00209607	1.68e-09	-0.0004	0.0165	0.9835
IL6	rs71383766	16	30930233	C	0.568601	-0.0124117	0.00206518	1.86e-09	0.0158	0.0162	0.336
IL6	rs532436	9	136149830	A	0.18577	-0.0150981	0.0025151	1.94e-09	0.0502	0.0193	0.00934
IL6	rs960596	22	41393520	C	0.660348	-0.0123864	0.00207608	2.43e-09	-0.0079	0.0166	0.6333
IL6	rs10500209	19	11979164	C	0.28373	-0.0129055	0.00216999	2.73e-09	-0.0121	0.0173	0.473
IL6	rs10818769	9	125719923	G	0.861953	-0.0170264	0.00287012	2.99e-09	-0.0173	0.0208	0.4003
IL6	rs10127775	1	230295789	A	0.39088	-0.0118338	0.00199707	3.11e-09	0	0.016	0.9974
IL6	rs78649910	4	3482213	A	0.105647	-0.0184543	0.00312216	3.41e-09	0.0039	0.0246	0.8882
IL6	rs3768013	1	150815411	A	0.366208	-0.0118746	0.00201595	3.86e-09	-0.0521	0.0167	0.001979
IL6	rs8063706	16	11909552	A	0.730611	-0.0129105	0.00219809	4.27e-09	-0.0015	0.0177	0.9387
IL6	rs143106299	4	72920085	T	0.00163144	-0.0901206	0.0153782	4.62e-09	0.231	0.1313	0.07373
IL6	rs9668081	12	38602911	C	0.529633	-0.011599	0.00198807	5.4e-09	-0.0105	0.0157	0.5002
IL6	rs6773343	3	141825598	C	0.277762	-0.0126122	0.0021711	6.28e-09	-0.0155	0.0182	0.388
IL7	rs12803256	11	71132868	A	0.221972	-0.0867563	0.00290845	1.64e-195	0.0443	0.0247	0.07471
IL7	rs117913124	11	14900931	A	0.0264023	-0.206338	0.00937942	2.94e-107	-0.0677	0.1058	0.5199
IL7	rs10859995	12	96375682	C	0.58825	-0.0411764	0.00203262	3.03e-91	-0.008	0.0252	0.7538
IL7	rs112285002	19	48374320	C	0.837889	-0.0561498	0.00278255	1.49e-90	-0.0106	0.0434	0.8077
IL7	rs117576073	11	14912573	T	0.0125	-0.166344	0.00886348	1.4e-78	-0.0817	0.0868	0.3296
IL7	rs7699711	4	69947596	T	0.452651	-0.0295796	0.00198866	4.85e-50	-0.0447	0.0242	0.06568
IL7	rs964184	11	116648917	G	0.13166	-0.0395885	0.00285868	1.3e-43	0.001	0.0343	0.9755
IL7	rs222026	4	72643760	T	0.881503	-0.0513026	0.00384113	1.09e-40	0.0128	0.0312	0.6951
IL7	rs2011425	2	234627608	G	0.0763193	-0.046356	0.00361059	9.93e-38	0.0187	0.0532	0.7303
IL7	rs1800588	15	58723675	T	0.21391	-0.0301723	0.00236671	3.17e-37	0.0062	0.0276	0.8239
IL7	rs8018720	14	39556185	C	0.82431	-0.031951	0.0025464	4.1e-36	-0.0944	0.0347	0.006587
IL7	rs7828742	8	116960729	G	0.597916	-0.0243955	0.0020299	2.85e-33	-0.0092	0.0247	0.7148
IL7	rs6127099	20	52731402	T	0.270274	-0.0273606	0.00230945	2.22e-32	-0.044	0.028	0.1195
IL7	rs261291	15	58680178	C	0.356499	-0.0228667	0.00203359	2.46e-29	-0.0046	0.0247	0.8513
IL7	rs705117	4	72608115	C	0.148404	-0.0313175	0.00287251	1.12e-27	0.0005	0.0365	0.9837
IL7	rs150585703	11	14951216	C	0.001985	-0.243041	0.0223543	1.56e-27	0.0084	0.112	0.937
IL7	rs10426	19	51517798	G	0.7866	-0.0253957	0.00238265	1.59e-26	0.0173	0.0272	0.5263
IL7	rs12123821	1	152179152	C	0.95124	-0.0525854	0.00513409	1.28e-24	0.0258	0.0626	0.6554
IL7	rs3750296	1	17559656	C	0.340053	-0.0207464	0.00204228	3.04e-24	-0.0266	0.0249	0.2855
IL7	rs2762942	20	52788925	G	0.05465	-0.0434452	0.00434894	1.69e-23	-0.0265	0.0629	0.6696
IL7	rs2585442	20	52737123	C	0.758585	-0.0234932	0.00237184	3.96e-23	-0.029	0.0261	0.2754
IL7	rs58542926	19	19379549	C	0.92317	-0.0329874	0.00367204	2.63e-19	-0.0121	0.0524	0.8255
IL7	rs11127048	2	27752463	G	0.380017	-0.0180979	0.00203817	6.72e-19	0.0049	0.0251	0.8454
IL7	rs1972994	3	85631142	T	0.650089	-0.017509	0.00203615	8.04e-18	-0.049	0.0271	0.07299
IL7	rs138726443	1	152280023	G	0.99517	-0.123597	0.014475	1.36e-17	-0.0573	0.1317	0.6323
IL7	rs1800775	16	56995236	A	0.48842	-0.016619	0.00195014	1.57e-17	0.0212	0.0242	0.3771
IL7	rs7528419	1	109817192	A	0.77577	-0.019031	0.00232115	2.43e-16	-0.0299	0.0294	0.3082
IL7	rs2229742	21	16339172	C	0.10473	-0.025738	0.0031902	7.16e-16	-0.0248	0.0379	0.514
IL7	rs804280	8	11612698	C	0.41591	-0.0163968	0.00204242	9.9e-16	-0.0224	0.0265	0.3996
IL7	rs11264360	1	155284586	T	0.75949	-0.0183216	0.00228636	1.12e-15	0.0247	0.0273	0.3632
IL7	rs186881826	4	72785743	T	0.810074	-0.0200551	0.00251238	1.43e-15	0.0689	0.0296	0.021
IL7	rs1149605	11	76485216	T	0.825798	-0.0203039	0.00257767	3.36e-15	-0.0058	0.0331	0.8628
IL7	rs157595	19	45425460	G	0.622459	-0.0160963	0.00205118	4.25e-15	-0.0015	0.0276	0.9476
IL7	rs73015021	19	11192915	A	0.881757	-0.0223896	0.0029845	6.29e-14	0.0195	0.0399	0.6236
IL7	rs6123359	20	52714706	A	0.897784	-0.024207	0.00323663	7.48e-14	-0.0619	0.0379	0.1042
IL7	rs17765311	15	63789952	C	0.34376	-0.0151872	0.00204716	1.18e-13	0.0334	0.0252	0.1876
IL7	rs10793129	11	75459865	G	0.914112	-0.0251555	0.00346876	4.11e-13	-0.039	0.0401	0.3551
IL7	rs3814995	19	36342212	T	0.31263	-0.0150181	0.00210922	1.08e-12	0.0679	0.0291	0.0192
IL7	rs1011468	7	104613791	A	0.474055	-0.0137886	0.00194617	1.39e-12	0.0076	0.0244	0.7548
IL7	rs2847500	11	120114421	A	0.12185	-0.0207607	0.00294927	1.93e-12	-0.0686	0.0373	0.06493
IL7	rs2909218	17	66464546	C	0.201466	-0.016894	0.00241812	2.82e-12	0.0155	0.0313	0.6309
IL7	rs523583	11	66070146	A	0.533021	-0.0134814	0.00196347	6.6e-12	0.0015	0.0242	0.9477
IL7	rs2074735	22	31535872	G	0.93538	-0.02721	0.00396919	7.12e-12	0.0075	0.0333	0.8199
IL7	rs12317268	12	21352541	G	0.149049	-0.0185268	0.00271712	9.2e-12	-0.0174	0.0268	0.5178
IL7	rs1047891	2	211540507	A	0.31521	-0.014168	0.00208809	1.16e-11	0.0032	0.0262	0.8995
IL7	rs1858889	7	107117447	A	0.50019	-0.0129058	0.00194211	3.03e-11	0.0122	0.0246	0.62
IL7	rs867772	1	220972343	G	0.683801	-0.0138687	0.0020911	3.31e-11	0.0143	0.0269	0.6044
IL7	rs62007299	15	77711719	A	0.711739	-0.014225	0.00214514	3.33e-11	0.0106	0.0259	0.6854
IL7	rs7519574	1	34726552	G	0.820235	-0.0167462	0.0025362	4.03e-11	-0.022	0.0368	0.5217
IL7	rs7569755	2	118648261	G	0.709231	-0.0139112	0.00214209	8.35e-11	-0.0356	0.0301	0.2385
IL7	rs10887718	10	82042624	T	0.527613	-0.0125365	0.0019461	1.18e-10	0.0133	0.024	0.5818
IL7	rs6724965	2	101440151	G	0.17274	-0.0165267	0.0025731	1.34e-10	-0.0104	0.0289	0.721
IL7	rs77924615	16	20392332	A	0.194151	-0.0156263	0.00246422	2.28e-10	0.012	0.0307	0.697
IL7	rs12997242	2	21381177	A	0.440804	-0.0124997	0.00197208	2.32e-10	-0.0129	0.0257	0.6064
IL7	rs58073039	4	88287363	G	0.29975	-0.0133055	0.00210962	2.84e-10	-0.0378	0.0273	0.1662
IL7	rs10832218	11	14181174	C	0.108746	-0.0184766	0.00293489	3.06e-10	0.0126	0.0249	0.6125
IL7	rs56044892	1	41830086	C	0.795957	-0.0153531	0.00244011	3.13e-10	0.025	0.0306	0.4157
IL7	rs34726834	8	25889606	C	0.749282	-0.0140616	0.00223925	3.39e-10	0.0474	0.027	0.07613
IL7	rs8103262	19	53065814	T	0.69597	-0.0130466	0.00211431	6.8e-10	0.0212	0.0266	0.4257
IL7	rs6698680	1	2329661	G	0.464629	-0.0119859	0.00194708	7.47e-10	0.0212	0.0249	0.3965
IL7	rs2037511	18	61366207	G	0.831783	-0.0160703	0.00261811	8.35e-10	0.0329	0.0327	0.3163
IL7	rs8091117	18	28919794	A	0.06438	-0.024124	0.00394315	9.48e-10	-0.0178	0.0426	0.6765
IL7	rs6438900	3	125148287	C	0.745141	-0.0135178	0.00222111	1.16e-09	0.0296	0.0264	0.2561
IL7	rs57631352	19	4338173	G	0.29698	-0.0128644	0.00212819	1.5e-09	0.0081	0.0255	0.758
IL7	rs7718395	5	118652574	C	0.680693	-0.012632	0.00209607	1.68e-09	0.0146	0.0255	0.5669
IL7	rs71383766	16	30930233	C	0.568601	-0.0124117	0.00206518	1.86e-09	-0.0395	0.0253	0.1112
IL7	rs532436	9	136149830	A	0.18577	-0.0150981	0.0025151	1.94e-09	-0.011	0.0296	0.7162
IL7	rs960596	22	41393520	C	0.660348	-0.0123864	0.00207608	2.43e-09	0.0158	0.0256	0.5316
IL7	rs10500209	19	11979164	C	0.28373	-0.0129055	0.00216999	2.73e-09	-0.0535	0.027	0.04735
IL7	rs10818769	9	125719923	G	0.861953	-0.0170264	0.00287012	2.99e-09	0.0149	0.0317	0.6452
IL7	rs10127775	1	230295789	A	0.39088	-0.0118338	0.00199707	3.11e-09	0.0174	0.0247	0.4847
IL7	rs78649910	4	3482213	A	0.105647	-0.0184543	0.00312216	3.41e-09	0.0565	0.0381	0.1392
IL7	rs3768013	1	150815411	A	0.366208	-0.0118746	0.00201595	3.86e-09	-0.035	0.0258	0.179
IL7	rs8063706	16	11909552	A	0.730611	-0.0129105	0.00219809	4.27e-09	-0.0288	0.0281	0.3107
IL7	rs143106299	4	72920085	T	0.00163144	-0.0901206	0.0153782	4.62e-09	-0.0337	0.1924	0.8834
IL7	rs9668081	12	38602911	C	0.529633	-0.011599	0.00198807	5.4e-09	-0.0089	0.0242	0.712
IL7	rs6773343	3	141825598	C	0.277762	-0.0126122	0.0021711	6.28e-09	-0.0135	0.0278	0.6286
IL8	rs12803256	11	71132868	A	0.221972	-0.0867563	0.00290845	1.64e-195	0.0349	0.0243	0.1516
IL8	rs117913124	11	14900931	A	0.0264023	-0.206338	0.00937942	2.94e-107	0.0576	0.1035	0.5927
IL8	rs10859995	12	96375682	C	0.58825	-0.0411764	0.00203262	3.03e-91	-0.013	0.0248	0.6127
IL8	rs112285002	19	48374320	C	0.837889	-0.0561498	0.00278255	1.49e-90	0.0148	0.0425	0.7257
IL8	rs117576073	11	14912573	T	0.0125	-0.166344	0.00886348	1.4e-78	0.0269	0.0865	0.6805
IL8	rs7699711	4	69947596	T	0.452651	-0.0295796	0.00198866	4.85e-50	-0.0344	0.0238	0.1495
IL8	rs964184	11	116648917	G	0.13166	-0.0395885	0.00285868	1.3e-43	-0.0222	0.0339	0.5123
IL8	rs222026	4	72643760	T	0.881503	-0.0513026	0.00384113	1.09e-40	0.003	0.0306	0.9399
IL8	rs2011425	2	234627608	G	0.0763193	-0.046356	0.00361059	9.93e-38	0.0854	0.0523	0.1032
IL8	rs1800588	15	58723675	T	0.21391	-0.0301723	0.00236671	3.17e-37	-0.0274	0.0271	0.3143
IL8	rs8018720	14	39556185	C	0.82431	-0.031951	0.0025464	4.1e-36	-0.0704	0.0341	0.03936
IL8	rs7828742	8	116960729	G	0.597916	-0.0243955	0.0020299	2.85e-33	-0.0181	0.0243	0.4607
IL8	rs6127099	20	52731402	T	0.270274	-0.0273606	0.00230945	2.22e-32	-0.0152	0.0277	0.5897
IL8	rs261291	15	58680178	C	0.356499	-0.0228667	0.00203359	2.46e-29	0.0022	0.0243	0.9262
IL8	rs705117	4	72608115	C	0.148404	-0.0313175	0.00287251	1.12e-27	0.0243	0.0361	0.4979
IL8	rs150585703	11	14951216	C	0.001985	-0.243041	0.0223543	1.56e-27	-0.0648	0.1098	0.5349
IL8	rs10426	19	51517798	G	0.7866	-0.0253957	0.00238265	1.59e-26	0.0364	0.0267	0.1732
IL8	rs12123821	1	152179152	C	0.95124	-0.0525854	0.00513409	1.28e-24	-0.0742	0.0617	0.2373
IL8	rs3750296	1	17559656	C	0.340053	-0.0207464	0.00204228	3.04e-24	-0.0059	0.0245	0.8171
IL8	rs2762942	20	52788925	G	0.05465	-0.0434452	0.00434894	1.69e-23	0.0111	0.0618	0.8631
IL8	rs2585442	20	52737123	C	0.758585	-0.0234932	0.00237184	3.96e-23	-0.0267	0.0258	0.3149
IL8	rs58542926	19	19379549	C	0.92317	-0.0329874	0.00367204	2.63e-19	-0.072	0.0514	0.1645
IL8	rs11127048	2	27752463	G	0.380017	-0.0180979	0.00203817	6.72e-19	-0.0179	0.0247	0.4685
IL8	rs1972994	3	85631142	T	0.650089	-0.017509	0.00203615	8.04e-18	-0.0057	0.0266	0.8447
IL8	rs138726443	1	152280023	G	0.99517	-0.123597	0.014475	1.36e-17	-0.12	0.1312	0.3619
IL8	rs1800775	16	56995236	A	0.48842	-0.016619	0.00195014	1.57e-17	0.0445	0.0238	0.06252
IL8	rs7528419	1	109817192	A	0.77577	-0.019031	0.00232115	2.43e-16	-0.0282	0.0289	0.3305
IL8	rs2229742	21	16339172	C	0.10473	-0.025738	0.0031902	7.16e-16	-0.0461	0.0375	0.2199
IL8	rs804280	8	11612698	C	0.41591	-0.0163968	0.00204242	9.9e-16	-0.0124	0.0261	0.6387
IL8	rs11264360	1	155284586	T	0.75949	-0.0183216	0.00228636	1.12e-15	0.0167	0.0267	0.5329
IL8	rs186881826	4	72785743	T	0.810074	-0.0200551	0.00251238	1.43e-15	0.0689	0.0292	0.01941
IL8	rs1149605	11	76485216	T	0.825798	-0.0203039	0.00257767	3.36e-15	0.0089	0.0325	0.7679
IL8	rs157595	19	45425460	G	0.622459	-0.0160963	0.00205118	4.25e-15	0.0255	0.0273	0.3465
IL8	rs73015021	19	11192915	A	0.881757	-0.0223896	0.0029845	6.29e-14	-0.0337	0.0392	0.3919
IL8	rs6123359	20	52714706	A	0.897784	-0.024207	0.00323663	7.48e-14	-0.0318	0.0372	0.4056
IL8	rs17765311	15	63789952	C	0.34376	-0.0151872	0.00204716	1.18e-13	0.0181	0.0248	0.4689
IL8	rs10793129	11	75459865	G	0.914112	-0.0251555	0.00346876	4.11e-13	-0.0248	0.0395	0.5479
IL8	rs3814995	19	36342212	T	0.31263	-0.0150181	0.00210922	1.08e-12	0.0372	0.0287	0.195
IL8	rs1011468	7	104613791	A	0.474055	-0.0137886	0.00194617	1.39e-12	0.0053	0.024	0.8263
IL8	rs2847500	11	120114421	A	0.12185	-0.0207607	0.00294927	1.93e-12	0.0279	0.0366	0.4307
IL8	rs2909218	17	66464546	C	0.201466	-0.016894	0.00241812	2.82e-12	-0.0101	0.0306	0.7532
IL8	rs523583	11	66070146	A	0.533021	-0.0134814	0.00196347	6.6e-12	0.0332	0.0238	0.1654
IL8	rs2074735	22	31535872	G	0.93538	-0.02721	0.00396919	7.12e-12	-0.0217	0.0329	0.5151
IL8	rs12317268	12	21352541	G	0.149049	-0.0185268	0.00271712	9.2e-12	-0.0189	0.0263	0.4706
IL8	rs1047891	2	211540507	A	0.31521	-0.014168	0.00208809	1.16e-11	-0.0389	0.0258	0.1321
IL8	rs1858889	7	107117447	A	0.50019	-0.0129058	0.00194211	3.03e-11	0.0079	0.0241	0.7476
IL8	rs867772	1	220972343	G	0.683801	-0.0138687	0.0020911	3.31e-11	0.0261	0.0265	0.3231
IL8	rs62007299	15	77711719	A	0.711739	-0.014225	0.00214514	3.33e-11	0.0033	0.0254	0.8971
IL8	rs7519574	1	34726552	G	0.820235	-0.0167462	0.0025362	4.03e-11	0.027	0.0362	0.4567
IL8	rs7569755	2	118648261	G	0.709231	-0.0139112	0.00214209	8.35e-11	0.0221	0.0296	0.4549
IL8	rs10887718	10	82042624	T	0.527613	-0.0125365	0.0019461	1.18e-10	0.0177	0.0236	0.453
IL8	rs6724965	2	101440151	G	0.17274	-0.0165267	0.0025731	1.34e-10	0.0197	0.0285	0.489
IL8	rs77924615	16	20392332	A	0.194151	-0.0156263	0.00246422	2.28e-10	-0.0128	0.0303	0.6686
IL8	rs12997242	2	21381177	A	0.440804	-0.0124997	0.00197208	2.32e-10	-0.0409	0.0251	0.1042
IL8	rs58073039	4	88287363	G	0.29975	-0.0133055	0.00210962	2.84e-10	-0.0365	0.0269	0.174
IL8	rs10832218	11	14181174	C	0.108746	-0.0184766	0.00293489	3.06e-10	0.0325	0.0245	0.1839
IL8	rs56044892	1	41830086	C	0.795957	-0.0153531	0.00244011	3.13e-10	-0.0052	0.0301	0.863
IL8	rs34726834	8	25889606	C	0.749282	-0.0140616	0.00223925	3.39e-10	0.0196	0.0264	0.4742
IL8	rs8103262	19	53065814	T	0.69597	-0.0130466	0.00211431	6.8e-10	-0.0048	0.0261	0.8662
IL8	rs6698680	1	2329661	G	0.464629	-0.0119859	0.00194708	7.47e-10	0.0043	0.0245	0.8622
IL8	rs2037511	18	61366207	G	0.831783	-0.0160703	0.00261811	8.35e-10	0.0486	0.0322	0.1315
IL8	rs8091117	18	28919794	A	0.06438	-0.024124	0.00394315	9.48e-10	0.003	0.0416	0.9204
[truncated: 441 more rows]

## Sheet: Table S5
Table S5 Association of vitamin D with clinical diseases using other mendelian randomization studies in addition to inverse variance weighting
		Weighted median		MR-Egger				Weighted mode		MR-PRESSO
Clinical diseases	N SNPs	Estimates (95% CI)	p	Estimates (95% CI)	p	Intercept	Intercept p	Estimates (95% CI)	p	Estimates (95% CI)	p	Global test p
Vitamin D to diseases
CKD	75	0.063 (-0.038, 0.165)	0.222	0.049 (-0.064, 0.163)	0.392	-0.002 (-0.006, 0.002)	0.283	0.039 (-0.051, 0.129)	0.395	0.006 (-0.074, 0.086)	0.882	0.021
Stroke	34	0.018 (-0.454, 0.489)	0.941	0.131 (-0.745, 1.007)	0.77	-0.001 (-0.018, 0.017)	0.945	0.052 (-0.543, 0.647)	0.864	0.102 (-0.223, 0.427)	0.543	0.431
T2D	70	-0.004 (-0.129, 0.122)	0.954	-0.013 (-0.136, 0.11)	0.837	-0.001 (-0.005, 0.004)	0.809	-0.008 (-0.112, 0.097)	0.888	-0.023 (-0.115, 0.069)	0.631	0.075
CAD	29	-0.198 (-0.656, 0.26)	0.396	-0.12 (-1.05, 0.809)	0.8	0.004 (-0.015, 0.023)	0.675	-0.163 (-0.696, 0.371)	0.55	0.065 (-0.276, 0.406)	0.713	0.182
CAD with diabetes	76	0.179 (-0.148, 0.505)	0.283	0.154 (-0.145, 0.453)	0.313	-0.006 (-0.017, 0.004)	0.24	0.153 (-0.125, 0.432)	0.281	0.032 (-0.188, 0.252)	0.775	0.326
CD	81	0.087 (-0.189, 0.363)	0.535	-0.072 (-0.361, 0.218)	0.627	0.0001 (-0.01, 0.01)	0.987	-0.006 (-0.237, 0.225)	0.96	-0.07 (-0.274, 0.134)	0.505	0.088
UC	85	-0.081 (-0.343, 0.182)	0.546	-0.006 (-0.266, 0.253)	0.961	-0.001 (-0.01, 0.008)	0.805	-0.044 (-0.254, 0.165)	0.678	-0.03 (-0.212, 0.152)	0.752	0.206
Fracture	33	0.101 (-0.142, 0.344)	0.415	-0.153 (-0.61, 0.304)	0.512	0.006 (-0.003, 0.016)	0.194	0.057 (-0.25, 0.363)	0.717	0.127 (-0.049, 0.303)	0.167	0.218
RA	66	-0.066 (-0.218, 0.085)	0.391	-0.106 (-0.284, 0.072)	0.243	0.002 (-0.004, 0.009)	0.528	-0.067 (-0.196, 0.062)	0.311	-0.064 (-0.186, 0.058)	0.304	0.125
AD	95	-0.024 (-0.05, 0.003)	0.083	-0.012 (-0.037, 0.014)	0.367	0 (-0.001, 0.001)	0.907	-0.017 (-0.04, 0.005)	0.135	-0.013 (-0.031, 0.005)	0.177	0.349
Diseases to vitamin D
CKD	17	0.057 (0.035, 0.080)	3.128ⅹ10-25	0.068 (0.005, 0.131)	0.036	-0.001 (-0.005, 0.004)	0.3345	0.056 (0.021, 0.091)	0.002	0.056 (0.040, 0.072)	3.091ⅹ10-06	0.469
Stroke	13	-0.015 (-0.044, 0.015)	0.341	-0.045 (-0.09, -0.001)	0.047	0.003 (0.001, 0.006)	0.4447	-0.019 (-0.051, 0.013)	0.25	0.001 (-0.023, 0.025)	0.918	0.169
T2D	28	0.004 (-0.007, 0.015)	0.492	-0.004 (-0.022, 0.014)	0.645	0.001 (-0.001, 0.004)	0.1428	0.005 (-0.007, 0.016)	0.452	0.007 (-0.001, 0.015)	0.095	0.119
CAD	25	0.01 (-0.008, 0.028)	0.289	-0.06 (-0.119, -0.002)	0.043	0.004 (0.002, 0.008)	0.8406	0.017 (-0.017, 0.051)	0.332	0.003 (-0.009, 0.015)	0.571	0.625
CAD with diabetes	46	0.008 (-0.01, 0.026)	0.407	-0.002 (-0.021, 0.017)	0.826	0.0005 (-0.001, 0.002)	0.0979	0.010 (-0.103, 0.124)	0.861	0.004 (-0.008, 0.016)	0.529	0.11
CD	60	0.003 (-0.002, 0.009)	0.2	0.005 (-0.003, 0.012)	0.225	-0.001 (-0.002, 0.001)	0.2061	0.003 (-0.004, 0.009)	0.398	0.001 (-0.003, 0.005)	0.709	0.215
UC	37	0.005 (-0.001, 0.012)	0.113	0.007 (-0.007, 0.021)	0.331	-0.001 (-0.003, 0.002)	0.2254	0.005 (-0.007, 0.016)	0.407	0.003 (-0.001, 0.007)	0.213	0.271
Fracture	14	-0.001 (-0.03, 0.027)	0.941	0.004 (-0.067, 0.074)	0.916	0.0001 (-0.004, 0.004)	0.1969	0.001 (-0.034, 0.037)	0.944	0.004 (-0.02, 0.028)	0.746	0.27
RA	26	-0.002 (-0.01, 0.007)	0.675	-0.001 (-0.012, 0.01)	0.807	0.0001 (-0.002, 0.002)	0.9368	-0.003 (-0.012, 0.007)	0.574	-0.001 (-0.005, 0.003)	0.589	0.947
AD	26	0.01 (-0.06, 0.081)	0.773	0.008 (-0.117, 0.134)	0.896	0.0005 (-0.003, 0.002)	0.0856	0.035 (-0.056, 0.127)	0.452	-0.004 (-0.061, 0.053)	0.881	0.099
CKD	Chronic kidney disease
Stroke	Stroke
T2D	Type 2 diabetes
CAD	Coronary artery disease
CAD with diabetes	CAD with diabetes
CD	Crohn's disease
UC	Ulcerative colitis
Fracture	Fracture
RA	Rheumatoid arthritis
AD	Alzheimer’s dementia

## Sheet: Table S6
Table S6 Association of vitamin D with clinical traits using other mendelian randomization studies in addition to inverse variance weighting
	N SNPs	Weighted median		MR-Egger				Weighted mode		MR-PRESSO
Clinical traits		Estimates (95% CI)	p	Estimates (95% CI)	p	Intercept	Intercept p	Estimates (95% CI)	p	Estimates (95% CI)	p	Global test p
Adiposity
BMI	23	0.007 (-0.045, 0.06)	0.788	0 (-0.101, 0.1)	0.992	0.001 (-0.002, 0.003)	0.615	0.002 (-0.06, 0.065)	0.938	0.023 (-0.014, 0.06)	0.222	0.541
Waist-to-hip ratio	23	-0.003 (-0.062, 0.057)	0.931	0.008 (-0.096, 0.111)	0.887	0.0001 (-0.002, 0.002)	0.847	0.012 (-0.055, 0.08)	0.719	-0.002 (-0.043, 0.039)	0.932	0.486
Obesity	33	0.095 (-0.281, 0.471)	0.62	0.137 (-0.565, 0.838)	0.703	0.0001 (-0.015, 0.014)	0.955	0.062 (-0.392, 0.517)	0.788	0.118 (-0.145, 0.381)	0.385	0.356
Glycemic traits
Fasting glucose	38	-0.075 (-0.167, 0.018)	0.113	-0.143 (-0.284, -0.002)	0.046	0.002 (-0.001, 0.005)	0.151	-0.088 (-0.201, 0.024)	0.123	-0.05 (-0.111, 0.011)	0.117	0.327
Fasting insulin	38	-0.033 (-0.117, 0.05)	0.437	-0.032 (-0.162, 0.099)	0.636	0.0001 (-0.003, 0.003)	0.832	-0.016 (-0.112, 0.08)	0.744	-0.019 (-0.074, 0.036)	0.512	0.624
Fasting proinsulin	35	0.029 (-0.179, 0.237)	0.788	-0.045 (-0.471, 0.381)	0.835	0.002 (-0.006, 0.011)	0.607	0.049 (-0.2, 0.298)	0.699	0.058 (-0.105, 0.221)	0.491	0.064
HbA1c	36	0.008 (-0.041, 0.056)	0.761	0.073 (0001, 0.146)	0.049	-0.001 (-0.003, 0.002)	0.179	0.014 (-0.045, 0.073)	0.65	0.029 (-0.004, 0.062)	0.106	0.336
Lipids
HDL-c	27	0.003 (-0.152, 0.158)	0.968	-0.107 (-0.389, 0.174)	0.454	0.003 (-0.003, 0.009)	0.327	0.008 (-0.185, 0.201)	0.936	0.024 (-0.078, 0.126)	0.653	0.494
LDL-c	23	0.075 (-0.13, 0.279)	0.475	0.236 (-0.317, 0.79)	0.403	-0.004 (-0.014, 0.006)	0.418	0.118 (-0.203, 0.438)	0.471	0.017 (-0.134, 0.168)	0.832	0.221
Total cholesterol	18	-0.213 (-0.445, 0.018)	0.071	-0.001 (-0.785, 0.783)	0.999	-0.005 (-0.018, 0.009)	0.489	-0.152 (-0.501, 0.197)	0.393	-0.269 (-0.461, -0.077)	0.014	0.072
Triglycerides	22	-0.168 (-0.351, 0.014)	0.07	0.025 (-0.52, 0.571)	0.928	-0.004 (-0.013, 0.005)	0.387	-0.115 (-0.366, 0.137)	0.37	-0.208 (-0.33, -0.086)	0.003	0.686
Cardiovascular measurements
PP	45	-0.245 (-0.514, 0.024)	0.074	-0.112 (-0.422, 0.197)	0.477	-0.007 (-0.019, 0.004)	0.218	-0.202 (-0.443, 0.039)	0.1	-0.241 (-0.474, -0.008)	0.049	0.073
SBP	41	-0.154 (-0.547, 0.24)	0.444	-0.065 (-0.52, 0.391)	0.781	-0.006 (-0.023, 0.012)	0.521	-0.125 (-0.474, 0.224)	0.483	-0.163 (-0.502, 0.176)	0.353	0.067
DBP	47	0.05 (-0.173, 0.273)	0.66	0.068 (-0.182, 0.319)	0.593	-0.003 (-0.013, 0.006)	0.49	0.053 (-0.144, 0.25)	0.6	0.009 (-0.177, 0.195)	0.922	0.156
Hypertension	9	-0.105 (-0.287, 0.077)	0.259	-0.024 (-0.498, 0.45)	0.921	-0.002 (-0.016, 0.012)	0.784	-0.099 (-0.32, 0.122)	0.378	-0.087 (-0.22, 0.046)	0.235	0.557
Heart rate variability	36	0.021 (-0.068, 0.111)	0.639	0.025 (-0.092, 0.143)	0.674	-0.001 (-0.004, 0.002)	0.435	0.01 (-0.084, 0.104)	0.837	-0.015 (-0.07, 0.04)	0.6	0.825
Kidney function
eGFRcrea	50	-0.006 (-0.011, -0.002)	0.007	-0.007 (-0.012, -0.001)	0.015	0 (0, 0)	0.117	-0.006 (-0.01, -0.002)	0.006	-0.003 (-0.007, 0.001)	0.066	0.203
UAUCr	85	0.018 (-0.009, 0.044)	0.193	0.011 (-0.015, 0.038)	0.404	-0.001 (-0.002, 0)	0.022	0.005 (-0.017, 0.027)	0.652	-0.01 (-0.03, 0.01)	0.303	0.025
UKUCr	85	-0.008 (-0.036, 0.02)	0.568	0 (-0.029, 0.03)	0.991	0 (-0.002, 0.001)	0.455	-0.011 (-0.034, 0.011)	0.322	-0.008 (-0.03, 0.014)	0.475	0.002
UNaUCr	13	0.039 (-0.064, 0.143)	0.455	0.085 (-0.038, 0.209)	0.177	-0.002 (-0.005, 0.001)	0.299	-0.032 (-0.18, 0.117)	0.674	0.033 (-0.034, 0.1)	0.349	0.629
UNaUK	91	0.026 (-0.002, 0.055)	0.071	0.029 (0.001, 0.056)	0.043	0 (-0.001, 0.001)	0.358	0.024 (0.001, 0.048)	0.041	0.019 (-0.001, 0.039)	0.057	0.07
Musculoskeletal health
Lean body mass	37	0.262 (-0.718, 1.242)	0.6	-0.066 (-1.922, 1.79)	0.944	0.012 (-0.026, 0.05)	0.527	0.195 (-0.884, 1.275)	0.723	0.487 (-0.221, 1.195)	0.186	0.141
Grip strength	70	0.002 (-0.002, 0.005)	0.269	0.003 (-0.001, 0.006)	0.18	0.001 (0.001, 0.003)	0.99	0.002 (-0.001, 0.004)	0.305	0.003 (0.001, 0.005)	0.072	0.069
Gait speed	34	0.018 (-0.031, 0.067)	0.477	-0.063 (-0.149, 0.023)	0.15	0.002 (0.0001, 0.004)	0.031	-0.028 (-0.095, 0.039)	0.408	0.025 (-0.01, 0.06)	0.173	0.212
Bone mineral density
eBMD	11	-0.026 (-0.066, 0.014)	0.201	-0.029 (-0.064, 0.006)	0.104	0.0001 (-0.001, 0.001)	0.994	-0.021 (-0.053, 0.011)	0.208	-0.029 (-0.054, -0.004)	0.029	0.109
Total body BMD	10	-0.081 (-0.15, -0.012)	0.022	-0.062 (-0.129, 0.004)	0.068	0.003 (0.001, 0.005)	0.022	-0.057 (-0.115, 0.001)	0.053	-0.007 (-0.056, 0.042)	0.772	0.062
Forearm BMD	74	0.056 (-0.139, 0.25)	0.574	0.009 (-0.17, 0.188)	0.919	0.003 (-0.003, 0.009)	0.342	0.047 (-0.115, 0.208)	0.571	0.07 (-0.057, 0.197)	0.28	0.512
Femoral neck BMD	68	-0.005 (-0.098, 0.088)	0.915	-0.007 (-0.106, 0.092)	0.893	0.001 (-0.002, 0.005)	0.42	0.006 (-0.071, 0.084)	0.874	0.021 (-0.05, 0.092)	0.557	0.126
Lumbar spine BMD	66	0.084 (-0.028, 0.195)	0.141	-0.001 (-0.114, 0.113)	0.993	0.003 (-0.001, 0.007)	0.209	0.038 (-0.056, 0.132)	0.431	0.05 (-0.032, 0.132)	0.236	0.129
Blood cell and Plasma cytokine
Platelet count	96	0.065 (0.022, 0.108)	0.003	0.065 (0.025, 0.105)	0.002	-0.002 (-0.004, -0.001)	0.003	0.051 (0.014, 0.089)	0.008	0.022 (-0.007, 0.051)	0.156	0.103
Lymphocyte count	95	0.064 (0.020, 0.108)	0.005	0.042 (0.001, 0.083)	0.049	0 (-0.002, 0.001)	0.727	0.044 (0.007, 0.082)	0.021	0.037 (0.008, 0.066)	0.017	0.15
Red blood cell count	86	0.004 (-0.042, 0.049)	0.871	0.033 (-0.011, 0.077)	0.142	-0.001 (-0.003, 0)	0.133	0.003 (-0.036, 0.043)	0.868	0.01 (-0.023, 0.043)	0.543	0.093
White blood cell count	90	-0.001 (-0.065, 0.062)	0.968	0.044 (-0.02, 0.109)	0.18	-0.001 (-0.003, 0.001)	0.225	0.014 (-0.058, 0.085)	0.71	0.014 (-0.027, 0.055)	0.522	0.022
Interleukin-1-beta	76	0.204 (-0.035, 0.442)	0.094	0.211 (-0.054, 0.475)	0.118	-0.006 (-0.014, 0.003)	0.194	0.18 (-0.033, 0.392)	0.098	0.087 (-0.101, 0.275)	0.368	0.022
Interleukin-6	79	-0.108 (-0.316, 0.1)	0.307	0.031 (-0.164, 0.226)	0.758	0 (-0.006, 0.007)	0.968	0.013 (-0.16, 0.186)	0.881	0.034 (-0.103, 0.171)	0.633	0.114
Interleukin-7	79	0.098 (-0.218, 0.414)	0.543	-0.028 (-0.308, 0.253)	0.847	0.001 (-0.008, 0.011)	0.762	-0.084 (-0.343, 0.174)	0.523	0.003 (-0.193, 0.199)	0.976	0.396
Interleukin-8	79	0.052 (-0.252, 0.357)	0.736	0.073 (-0.198, 0.344)	0.599	-0.002 (-0.011, 0.007)	0.61	0.025 (-0.223, 0.273)	0.844	0.023 (-0.157, 0.203)	0.805	0.751
Interleukin-9	79	0.155 (-0.137, 0.446)	0.299	0.196 (-0.071, 0.464)	0.15	-0.004 (-0.013, 0.005)	0.425	0.108 (-0.139, 0.355)	0.392	0.119 (-0.067, 0.305)	0.214	0.538
Interleukin-10	79	-0.029 (-0.224, 0.166)	0.773	-0.023 (-0.208, 0.163)	0.811	0.003 (-0.003, 0.009)	0.333	-0.058 (-0.23, 0.115)	0.512	0.042 (-0.089, 0.173)	0.531	0.356
Beta nerve growth factor	79	0.108 (-0.195, 0.411)	0.486	0.1 (-0.188, 0.388)	0.497	-0.006 (-0.015, 0.004)	0.239	0.1 (-0.177, 0.376)	0.48	-0.023 (-0.227, 0.181)	0.828	0.137
Tumor necrosis factor-alpha	79	0.119 (-0.174, 0.412)	0.425	0.079 (-0.196, 0.353)	0.575	0.005 (-0.004, 0.014)	0.316	0.089 (-0.154, 0.333)	0.473	0.178 (-0.008, 0.364)	0.065	0.709
Vascular endothelial growth factor	79	-0.2 (-0.406, 0.005)	0.056	-0.046 (-0.259, 0.168)	0.673	0.001 (-0.007, 0.007)	0.951	-0.125 (-0.304, 0.055)	0.173	-0.041 (-0.192, 0.11)	0.592	0.072
BMI	Body mass index
WHR	Waist to hip ratio
FG	Fasting glucose
FI	Fasting insulin
HbA1c	Glycosylated hemoglobin
HDL	High density lipoprotein cholesterol
LDL	Low density lipoprotein cholesterol
TC	Total cholesterol
PP	Pulse pressure
TG	Triglyceride
SBP	Systolic blood pressure
DBP	Diastolic blood pressure
HRA	Heart rate variability
eGFR	Estimated glomerular filtrationrate
UAUCr	Urinary albumin to creatinine ratio
UKUCr	Urinary potassium to creatinine ratio
UNaUCr	Urinary sodium to creatinine ratio
UNaUK	Urinary sodium to potassium ratio
eBMD	Estimated bone mineral density
TBBMD	Total body bone mineral density
FA	Forearm BMD
FN	Femoral neck BMD
LS	Lumbar spine BMD
PLT	Platelet count
Lymph	Lymphocyte count
RBC	Red blood cell count
WBC	White blood cell count
IL1b	Interleukin-1-beta
IL6	Interleukin-6
IL7	Interleukin-7
IL8	Interleukin-8 (CXCL8)
IL9	Interleukin-9
IL10	Interleukin-10
bNGF	Beta nerve growth factor
TNFa	Tumor necrosis factor-alpha
VEGF	Vascular endothelial growth factor

## Sheet: Table S7
Table S7 The International Classification of Diseases (ICD) codes for included clinical diseases
Clinical diseases	ICD codes
hypertensive diseases	ICD-10 codes: I10–I15
Chronic kidney disease	ICD-10 codes: N00–N08, N18, N17, N20–N23
Stroke	ICD-8 codes: 430–436, ICD-9 codes: 430–436, ICD-10 codes: I60-I64 and G45
Type 2 diabetes	ICD-10 codes: E11.901, E11.951-E11.955
Coronary artery disease	ICD-10 codes: I20-I25
CAD with diabetes	ICD-10 codes: I20-I25, E11.901, E11.951-E11.955
Crohn's disease	ICD-10 codes: K50.000-k50.002, K50.100-k50.103
Ulcerative colitis	ICD-10 codes: K51.800, K51.851, K51.900-K51.904
Fracture	ICD-10 codes: M80.095, M80.295, M80.595, M80.895, M80.995, M84.491
Rheumatoid arthritis	ICD-10 codes: M05.302, M05.951, M06.001, M06.191, M06.881, M06.991
Alzheimer’s dementia	ICD-10 codes: G30.051, G30.052+, G30.151, G30.152+, G30.851+, G30.951+, G30.952
